# Supplementary material for: Exploring the Relationship between Skeletal Mass and Total Body Mass in Birds
Source: PLoS One. 2015 Oct 28;10(10):e0141794. doi: 10.1371/journal.pone.0141794 (PMC4625084; doi:10.1371/journal.pone.0141794)
Supplement: S1 Table — Species names, common names, specimen numbers, sex (M = male, F = female, ? = unkown), age (HY = hatchling year, AHY = above hatchling year), flight mode and source, total and skeletal masses of specimens used from the Royal British Columbia Museum (RBCM) dataset. (XLSX) [file pone.0141794.s003.xlsx]

## Sheet: SpecimenMass
Species	Common Name	Specimen number	Sex	Age	Flight mode	Source	Total mass (kg)	Skeletal mass (kg)	N
Accipiter cooperii	Cooper's Hawk	23601	M	AHY	soaring	Bruderer et al. 2010	0.2604	0.0184	8
Accipiter cooperii	Cooper's Hawk	23377	M	AHY	soaring	Bruderer et al. 2010	0.264	0.0185	8
Accipiter cooperii	Cooper's Hawk	23029	?	AHY	soaring	Bruderer et al. 2010	0.3138	0.0176	8
Accipiter cooperii	Cooper's Hawk	17361	F	AHY	soaring	Bruderer et al. 2010	0.3428	0.0299	8
Accipiter cooperii	Cooper's Hawk	17009	F	AHY	soaring	Bruderer et al. 2010	0.359	0.0251	8
Accipiter cooperii	Cooper's Hawk	23366	?	AHY	soaring	Bruderer et al. 2010	0.408	0.0412	8
Accipiter cooperii	Cooper's Hawk	22402	F	AHY	soaring	Bruderer et al. 2010	0.533	0.0301	8
Accipiter cooperii	Cooper's Hawk	20099	F	AHY	soaring	Bruderer et al. 2010	0.546	0.0252	8
Accipiter gentilis	Northern Goshawk	22507	F	AHY	soaring	Bruderer et al. 2010	0.576	0.0613	10
Accipiter gentilis	Northern Goshawk	22455	M	AHY	soaring	Bruderer et al. 2010	0.608	0.0547	10
Accipiter gentilis	Northern Goshawk	23761	M	AHY	soaring	Bruderer et al. 2010	0.622	0.0502	10
Accipiter gentilis	Northern Goshawk	23165	M	HY	soaring	Bruderer et al. 2010	0.6778	0.0473	10
Accipiter gentilis	Northern Goshawk	22488	F	AHY	soaring	Bruderer et al. 2010	0.678	0.0483	10
Accipiter gentilis	Northern Goshawk	22528	M	HY	soaring	Bruderer et al. 2010	0.69	0.0492	10
Accipiter gentilis	Northern Goshawk	22526	M	AHY	soaring	Bruderer et al. 2010	0.81	0.0555	10
Accipiter gentilis	Northern Goshawk	22527	F	AHY	soaring	Bruderer et al. 2010	1.19	0.0716	10
Accipiter gentilis	Northern Goshawk	23610	F	AHY	soaring	Bruderer et al. 2010	1.19	0.0726	10
Accipiter gentilis	Northern Goshawk	23253	F	AHY	soaring	Bruderer et al. 2010	1.3002	0.0721	10
Accipiter striatus	Sharp-shinned Hawk	23798	M	AHY	soaring	Bruderer et al. 2010	0.0984	0.0057	11
Accipiter striatus	Sharp-shinned Hawk	22752	M	AHY	soaring	Bruderer et al. 2010	0.101	0.0051	11
Accipiter striatus	Sharp-shinned Hawk	17407	M	AHY	soaring	Bruderer et al. 2010	0.104	0.006	11
Accipiter striatus	Sharp-shinned Hawk	17535	M	AHY	soaring	Bruderer et al. 2010	0.1057	0.0053	11
Accipiter striatus	Sharp-shinned Hawk	22728	F	AHY	soaring	Bruderer et al. 2010	0.124	0.0097	11
Accipiter striatus	Sharp-shinned Hawk	17530	F	AHY	soaring	Bruderer et al. 2010	0.1488	0.0108	11
Accipiter striatus	Sharp-shinned Hawk	18541	F	AHY	soaring	Bruderer et al. 2010	0.1587	0.01	11
Accipiter striatus	Sharp-shinned Hawk	22732	F	AHY	soaring	Bruderer et al. 2010	0.164	0.0108	11
Accipiter striatus	Sharp-shinned Hawk	18327	F	AHY	soaring	Bruderer et al. 2010	0.165	0.012	11
Accipiter striatus	Sharp-shinned Hawk	17529	?	AHY	soaring	Bruderer et al. 2010	0.1876	0.0112	11
Accipiter striatus	Sharp-shinned Hawk	22480	F	AHY	soaring	Bruderer et al. 2010	0.195	0.00922	11
Aechmophorus occidentalis	Western Grebe	23255	M	AHY	continuous flapping	Close and Rayfield 2012	1.06	0.058	1
Aegolius acadicus	Northern Saw-whet Owl	18519	?	AHY	flap-gliding	assumed	0.046	0.004	33
Aegolius acadicus	Northern Saw-whet Owl	19537	M	AHY	flap-gliding	assumed	0.048	0.0033	33
Aegolius acadicus	Northern Saw-whet Owl	18238	F	AHY	flap-gliding	assumed	0.0522	0.0047	33
Aegolius acadicus	Northern Saw-whet Owl	22443	F	HY	flap-gliding	assumed	0.055	0.0038	33
Aegolius acadicus	Northern Saw-whet Owl	19982	F	AHY	flap-gliding	assumed	0.0599	0.0045	33
Aegolius acadicus	Northern Saw-whet Owl	22740	M	AHY	flap-gliding	assumed	0.0602	0.0047	33
Aegolius acadicus	Northern Saw-whet Owl	23374	F	AHY	flap-gliding	assumed	0.0604	0.0053	33
Aegolius acadicus	Northern Saw-whet Owl	23821	M	AHY	flap-gliding	assumed	0.0606	0.0042	33
Aegolius acadicus	Northern Saw-whet Owl	19962	M	AHY	flap-gliding	assumed	0.0609	0.0035	33
Aegolius acadicus	Northern Saw-whet Owl	17318	F	AHY	flap-gliding	assumed	0.066	0.0046	33
Aegolius acadicus	Northern Saw-whet Owl	23152	M	AHY	flap-gliding	assumed	0.0684	0.0043	33
Aegolius acadicus	Northern Saw-whet Owl	19491	M	AHY	flap-gliding	assumed	0.069	0.0042	33
Aegolius acadicus	Northern Saw-whet Owl	23150	?	AHY	flap-gliding	assumed	0.0707	0.0047	33
Aegolius acadicus	Northern Saw-whet Owl	22440	M	HY	flap-gliding	assumed	0.072	0.0041	33
Aegolius acadicus	Northern Saw-whet Owl	22232	?	AHY	flap-gliding	assumed	0.073	0.005	33
Aegolius acadicus	Northern Saw-whet Owl	17531	M	AHY	flap-gliding	assumed	0.0738	0.0039	33
Aegolius acadicus	Northern Saw-whet Owl	18332	F	AHY	flap-gliding	assumed	0.075	0.005	33
Aegolius acadicus	Northern Saw-whet Owl	23153	M	AHY	flap-gliding	assumed	0.0766	0.0043	33
Aegolius acadicus	Northern Saw-whet Owl	19492	M	AHY	flap-gliding	assumed	0.077	0.004	33
Aegolius acadicus	Northern Saw-whet Owl	23329	?	AHY	flap-gliding	assumed	0.078	0.0047	33
Aegolius acadicus	Northern Saw-whet Owl	18548	M	AHY	flap-gliding	assumed	0.079	0.0047	33
Aegolius acadicus	Northern Saw-whet Owl	17362	M	AHY	flap-gliding	assumed	0.0791	0.0041	33
Aegolius acadicus	Northern Saw-whet Owl	22444	F	HY	flap-gliding	assumed	0.082	0.0046	33
Aegolius acadicus	Northern Saw-whet Owl	23426	F	HY	flap-gliding	assumed	0.0859	0.0051	33
Aegolius acadicus	Northern Saw-whet Owl	17325	F	AHY	flap-gliding	assumed	0.0864	0.0052	33
Aegolius acadicus	Northern Saw-whet Owl	19997	F	AHY	flap-gliding	assumed	0.088	0.0048	33
Aegolius acadicus	Northern Saw-whet Owl	19538	F	AHY	flap-gliding	assumed	0.0885	0.0057	33
Aegolius acadicus	Northern Saw-whet Owl	18328	?	AHY	flap-gliding	assumed	0.0925	0.0049	33
Aegolius acadicus	Northern Saw-whet Owl	17262	F	AHY	flap-gliding	assumed	0.0927	0.0054	33
Aegolius acadicus	Northern Saw-whet Owl	23593	F	AHY	flap-gliding	assumed	0.0942	0.0049	33
Aegolius acadicus	Northern Saw-whet Owl	23788	F	HY	flap-gliding	assumed	0.098	0.005	33
Aegolius acadicus	Northern Saw-whet Owl	19939	?	AHY	flap-gliding	assumed	0.145	0.0046	33
Aegolius acadicus	Northern Saw-whet Owl	23763	?	AHY	flap-gliding	assumed	0.184	0.0044	33
Aegolius funereus	Boreal Owl	19996	F	AHY	flap-gliding	ibc.lynxeds.com	0.0796	0.0057	12
Aegolius funereus	Boreal Owl	23595	F	AHY	flap-gliding	ibc.lynxeds.com	0.086	0.0082	12
Aegolius funereus	Boreal Owl	23507	M	AHY	flap-gliding	ibc.lynxeds.com	0.0962	0.0064	12
Aegolius funereus	Boreal Owl	22445	M	AHY	flap-gliding	ibc.lynxeds.com	0.105	0.0106	12
Aegolius funereus	Boreal Owl	22674	F	AHY	flap-gliding	ibc.lynxeds.com	0.112	0.0087	12
Aegolius funereus	Boreal Owl	23535	F	AHY	flap-gliding	ibc.lynxeds.com	0.1126	0.0067	12
Aegolius funereus	Boreal Owl	22350	M	AHY	flap-gliding	ibc.lynxeds.com	0.115	0.0069	12
Aegolius funereus	Boreal Owl	23534	M	HY	flap-gliding	ibc.lynxeds.com	0.1152	0.0062	12
Aegolius funereus	Boreal Owl	19990	F	HY	flap-gliding	ibc.lynxeds.com	0.1215	0.0087	12
Aegolius funereus	Boreal Owl	23378	F	AHY	flap-gliding	ibc.lynxeds.com	0.132	0.0087	12
Aegolius funereus	Boreal Owl	23823	F	AHY	flap-gliding	ibc.lynxeds.com	0.14	0.0083	12
Aegolius funereus	Boreal Owl	23427	M	AHY	flap-gliding	ibc.lynxeds.com	0.247	0.0065	12
Anas americana	American Wigeon	13209	F	AHY	continuous flapping	Bruderer et al. 2010	0.559	0.0281	1
Aphriza virgata	Surfbird	12051	F	AHY	flap-gliding	gettyimages.co.uk	0.145	0.006	4
Aphriza virgata	Surfbird	12041	M	AHY	flap-gliding	gettyimages.co.uk	0.167	0.0073	4
Aphriza virgata	Surfbird	17044	F	AHY	flap-gliding	gettyimages.co.uk	0.172	0.0084	4
Aphriza virgata	Surfbird	12042	F	AHY	flap-gliding	gettyimages.co.uk	0.2354	0.0079	4
Aquila chrysaetos	Golden Eagle	20126	M	AHY	soaring	Bruderer et al. 2010	3.075	0.3166	6
Aquila chrysaetos	Golden Eagle	20129	?	AHY	soaring	Bruderer et al. 2010	3.076	0.3434	6
Aquila chrysaetos	Golden Eagle	22388	F	AHY	soaring	Bruderer et al. 2010	3.29	0.382	6
Aquila chrysaetos	Golden Eagle	17346	M	AHY	soaring	Bruderer et al. 2010	3.7	0.2874	6
Aquila chrysaetos	Golden Eagle	20132	?	AHY	soaring	Bruderer et al. 2010	3.921	0.4102	6
Aquila chrysaetos	Golden Eagle	23559	?	AHY	soaring	Bruderer et al. 2010	3.922	0.4133	6
Ardea herodias	Great Blue Heron	22518	F	AHY	continuous flapping	Bruderer et al. 2010	1.102	0.1699	9
Ardea herodias	Great Blue Heron	22380	F	HY	continuous flapping	Bruderer et al. 2010	1.467	0.1568	9
Ardea herodias	Great Blue Heron	19482	M	AHY	continuous flapping	Bruderer et al. 2010	1.4943	0.174	9
Ardea herodias	Great Blue Heron	12159	F	AHY	continuous flapping	Bruderer et al. 2010	1.87	0.1842	9
Ardea herodias	Great Blue Heron	20116	F	AHY	continuous flapping	Bruderer et al. 2010	2.074	0.1741	9
Ardea herodias	Great Blue Heron	23536	M	AHY	continuous flapping	Bruderer et al. 2010	2.204	0.2159	9
Ardea herodias	Great Blue Heron	22517	?	AHY	continuous flapping	Bruderer et al. 2010	2.22	0.2305	9
Ardea herodias	Great Blue Heron	23171	?	HY	continuous flapping	Bruderer et al. 2010	2.372	0.2004	9
Ardea herodias	Great Blue Heron	20128	M	AHY	continuous flapping	Bruderer et al. 2010	2.441	0.2119	9
Asio flammeus	Short-eared Owl	22509	M	AHY	continuous flapping	Bruderer et al. 2010	0.17	0.0196	15
Asio flammeus	Short-eared Owl	19541	M	HY	continuous flapping	Bruderer et al. 2010	0.191	0.0164	15
Asio flammeus	Short-eared Owl	22695	M	AHY	continuous flapping	Bruderer et al. 2010	0.206	0.0167	15
Asio flammeus	Short-eared Owl	22421	M	AHY	continuous flapping	Bruderer et al. 2010	0.225	0.019	15
Asio flammeus	Short-eared Owl	22696	F	AHY	continuous flapping	Bruderer et al. 2010	0.227	0.0186	15
Asio flammeus	Short-eared Owl	12059	M	AHY	continuous flapping	Bruderer et al. 2010	0.231	0.018	15
Asio flammeus	Short-eared Owl	20134	M	AHY	continuous flapping	Bruderer et al. 2010	0.252	0.0194	15
Asio flammeus	Short-eared Owl	23484	F	AHY	continuous flapping	Bruderer et al. 2010	0.258	0.0239	15
Asio flammeus	Short-eared Owl	22423	M	AHY	continuous flapping	Bruderer et al. 2010	0.29	0.0221	15
Asio flammeus	Short-eared Owl	22422	M	HY	continuous flapping	Bruderer et al. 2010	0.296	0.0221	15
Asio flammeus	Short-eared Owl	17347	F	AHY	continuous flapping	Bruderer et al. 2010	0.3023	0.0205	15
Asio flammeus	Short-eared Owl	23762	F	AHY	continuous flapping	Bruderer et al. 2010	0.343	0.0259	15
Asio flammeus	Short-eared Owl	20097	F	AHY	continuous flapping	Bruderer et al. 2010	0.357	0.0219	15
Asio flammeus	Short-eared Owl	19927	F	AHY	continuous flapping	Bruderer et al. 2010	0.369	0.0283	15
Asio flammeus	Short-eared Owl	23784	?	AHY	continuous flapping	Bruderer et al. 2010	0.3907	0.0234	15
Asio otus	Long-eared Owl	23550	F	HY	continuous flapping	Bruderer et al. 2010	0.104	0.0091	7
Asio otus	Long-eared Owl	20001	?	HY	continuous flapping	Bruderer et al. 2010	0.1069	0.0084	7
Asio otus	Long-eared Owl	22676	M	AHY	continuous flapping	Bruderer et al. 2010	0.211	0.0177	7
Asio otus	Long-eared Owl	22510	F	AHY	continuous flapping	Bruderer et al. 2010	0.24	0.0218	7
Asio otus	Long-eared Owl	22424	F	AHY	continuous flapping	Bruderer et al. 2010	0.267	0.0215	7
Asio otus	Long-eared Owl	23483	M	AHY	continuous flapping	Bruderer et al. 2010	0.27	0.015	7
Asio otus	Long-eared Owl	17261	F	AHY	continuous flapping	Bruderer et al. 2010	0.305	0.0216	7
Bartramia longicauda	Upland Sandpiper	23060	M	AHY	flap-gliding	youtube.com	0.1162	0.0082	1
Brachyramphus marmoratus	Marbled Murrelet	19262	F	AHY	continuous flapping	ibc.lynxeds.com	0.199	0.0075	7
Brachyramphus marmoratus	Marbled Murrelet	20087	F	AHY	continuous flapping	ibc.lynxeds.com	0.208	0.0084	7
Brachyramphus marmoratus	Marbled Murrelet	19401	F	AHY	continuous flapping	ibc.lynxeds.com	0.2095	0.0076	7
Brachyramphus marmoratus	Marbled Murrelet	19400	M	AHY	continuous flapping	ibc.lynxeds.com	0.213	0.0114	7
Brachyramphus marmoratus	Marbled Murrelet	19403	M	AHY	continuous flapping	ibc.lynxeds.com	0.213	0.0094	7
Brachyramphus marmoratus	Marbled Murrelet	12038	M	AHY	continuous flapping	ibc.lynxeds.com	0.223	0.0107	7
Brachyramphus marmoratus	Marbled Murrelet	19402	M	AHY	continuous flapping	ibc.lynxeds.com	0.2471	0.009	7
Bubo scandiacus	Snowy Owl	11274	M	AHY	flap-gliding	gettyimages.co.uk	0.538	0.0956	1
Bubo virginianus	Great Horned Owl	18614	M	AHY	flap-gliding	youtube.com	0.6334	0.0736	16
Bubo virginianus	Great Horned Owl	19360	M	AHY	flap-gliding	youtube.com	0.695	0.0663	16
Bubo virginianus	Great Horned Owl	23485	?	HY	flap-gliding	youtube.com	0.965	0.0667	16
Bubo virginianus	Great Horned Owl	17363	M	?	flap-gliding	youtube.com	1.0175	0.0763	16
Bubo virginianus	Great Horned Owl	19915	M	AHY	flap-gliding	youtube.com	1.0308	0.0887	16
Bubo virginianus	Great Horned Owl	23168	?	AHY	flap-gliding	youtube.com	1.09	0.0909	16
Bubo virginianus	Great Horned Owl	23368	F	AHY	flap-gliding	youtube.com	1.145	0.1025	16
Bubo virginianus	Great Horned Owl	22511	F	AHY	flap-gliding	youtube.com	1.18	0.1109	16
Bubo virginianus	Great Horned Owl	22532	M	AHY	flap-gliding	youtube.com	1.205	0.0915	16
Bubo virginianus	Great Horned Owl	23416	F	AHY	flap-gliding	youtube.com	1.211	0.118	16
Bubo virginianus	Great Horned Owl	23258	F	AHY	flap-gliding	youtube.com	1.3944	0.1213	16
Bubo virginianus	Great Horned Owl	22534	F	AHY	flap-gliding	youtube.com	1.45	0.1014	16
Bubo virginianus	Great Horned Owl	19494	F	AHY	flap-gliding	youtube.com	1.4715	0.1191	16
Bubo virginianus	Great Horned Owl	19985	F	AHY	flap-gliding	youtube.com	1.4914	0.1197	16
Bubo virginianus	Great Horned Owl	17355	?	AHY	flap-gliding	youtube.com	1.603	0.1152	16
Bubo virginianus	Great Horned Owl	23766	?	HY	flap-gliding	youtube.com	1.619	0.1147	16
Bubulcus ibis	Cattle Egret	19497	F	AHY	continuous flapping	ibc.lynxeds.com	0.1895	0.0173	6
Bubulcus ibis	Cattle Egret	17390	F	AHY	continuous flapping	ibc.lynxeds.com	0.1978	0.0211	6
Bubulcus ibis	Cattle Egret	16998	F	AHY	continuous flapping	ibc.lynxeds.com	0.203	0.0211	6
Bubulcus ibis	Cattle Egret	17388	M	AHY	continuous flapping	ibc.lynxeds.com	0.2157	0.0211	6
Bubulcus ibis	Cattle Egret	20119	F	AHY	continuous flapping	ibc.lynxeds.com	0.2185	0.0204	6
Bubulcus ibis	Cattle Egret	17389	M	AHY	continuous flapping	ibc.lynxeds.com	0.233	0.0231	6
Buteo jamaicensis	Red-tailed Hawk	19918	F	AHY	soaring	Bruderer et al. 2010	0.7236	0.095	4
Buteo jamaicensis	Red-tailed Hawk	23166	M	AHY	soaring	Bruderer et al. 2010	0.885	0.0742	4
Buteo jamaicensis	Red-tailed Hawk	23585	M	AHY	soaring	Bruderer et al. 2010	1.029	0.0872	4
Buteo jamaicensis	Red-tailed Hawk	22729	F	AHY	soaring	Bruderer et al. 2010	1.056	0.0836	4
Calidris maritima	Purple Sandpiper	18999	M	AHY	continuous flapping	Bruderer et al. 2010	0.0698	0.003	3
Calidris maritima	Purple Sandpiper	19000	F	AHY	continuous flapping	Bruderer et al. 2010	0.0812	0.0036	3
Calidris maritima	Purple Sandpiper	19007	F	AHY	continuous flapping	Bruderer et al. 2010	0.0845	0.0036	3
Callipepla californica	California Quail	23810	M	AHY	burst-adapted	assumed	0.11	0.0064	5
Callipepla californica	California Quail	12037	F	AHY	burst-adapted	assumed	0.1502	0.0053	5
Callipepla californica	California Quail	20110	M	AHY	burst-adapted	assumed	0.179	0.0082	5
Callipepla californica	California Quail	18224	F	AHY	burst-adapted	assumed	0.1911	0.0073	5
Callipepla californica	California Quail	22749	?	AHY	burst-adapted	assumed	0.207	0.0084	5
Cathartes aura	Turkey Vulture	19934	?	AHY	soaring	gettyimages.co.uk	1.7104	0.1095	2
Cathartes aura	Turkey Vulture	22387	?	AHY	soaring	gettyimages.co.uk	1.765	0.1247	2
Cerorhinca monocerata	Rhinoceros Auklet	17336	F	AHY	continuous flapping	Close and Rayfield 2012	0.2587	0.0124	25
Cerorhinca monocerata	Rhinoceros Auklet	19107	F	AHY	continuous flapping	Close and Rayfield 2012	0.4161	0.0271	25
Cerorhinca monocerata	Rhinoceros Auklet	19104	F	AHY	continuous flapping	Close and Rayfield 2012	0.4196	0.0283	25
Cerorhinca monocerata	Rhinoceros Auklet	19152	M	AHY	continuous flapping	Close and Rayfield 2012	0.4484	0.0289	25
Cerorhinca monocerata	Rhinoceros Auklet	19096	F	AHY	continuous flapping	Close and Rayfield 2012	0.4494	0.0283	25
Cerorhinca monocerata	Rhinoceros Auklet	13110	?	AHY	continuous flapping	Close and Rayfield 2012	0.464	0.0226	25
Cerorhinca monocerata	Rhinoceros Auklet	19109	M	AHY	continuous flapping	Close and Rayfield 2012	0.4735	0.0318	25
Cerorhinca monocerata	Rhinoceros Auklet	19097	F	AHY	continuous flapping	Close and Rayfield 2012	0.4741	0.0283	25
Cerorhinca monocerata	Rhinoceros Auklet	19111	M	AHY	continuous flapping	Close and Rayfield 2012	0.4755	0.0347	25
Cerorhinca monocerata	Rhinoceros Auklet	19103	M	AHY	continuous flapping	Close and Rayfield 2012	0.4764	0.0324	25
Cerorhinca monocerata	Rhinoceros Auklet	19102	M	AHY	continuous flapping	Close and Rayfield 2012	0.4772	0.0328	25
Cerorhinca monocerata	Rhinoceros Auklet	19100	F	AHY	continuous flapping	Close and Rayfield 2012	0.4864	0.0303	25
Cerorhinca monocerata	Rhinoceros Auklet	19113	F	AHY	continuous flapping	Close and Rayfield 2012	0.4896	0.0312	25
Cerorhinca monocerata	Rhinoceros Auklet	19112	M	AHY	continuous flapping	Close and Rayfield 2012	0.502	0.0371	25
Cerorhinca monocerata	Rhinoceros Auklet	19229	M	AHY	continuous flapping	Close and Rayfield 2012	0.504	0.0298	25
Cerorhinca monocerata	Rhinoceros Auklet	19101	M	AHY	continuous flapping	Close and Rayfield 2012	0.5149	0.0349	25
Cerorhinca monocerata	Rhinoceros Auklet	13210	F	AHY	continuous flapping	Close and Rayfield 2012	0.5198	0.0279	25
Cerorhinca monocerata	Rhinoceros Auklet	19098	M	AHY	continuous flapping	Close and Rayfield 2012	0.5205	0.0312	25
Cerorhinca monocerata	Rhinoceros Auklet	19110	M	AHY	continuous flapping	Close and Rayfield 2012	0.5301	0.0305	25
Cerorhinca monocerata	Rhinoceros Auklet	13111	F	AHY	continuous flapping	Close and Rayfield 2012	0.537	0.0307	25
Cerorhinca monocerata	Rhinoceros Auklet	19305	M	AHY	continuous flapping	Close and Rayfield 2012	0.5558	0.0303	25
Cerorhinca monocerata	Rhinoceros Auklet	13109	?	AHY	continuous flapping	Close and Rayfield 2012	0.556	0.0314	25
Cerorhinca monocerata	Rhinoceros Auklet	14442	?	AHY	continuous flapping	Close and Rayfield 2012	0.559	0.0305	25
Cerorhinca monocerata	Rhinoceros Auklet	19304	M	AHY	continuous flapping	Close and Rayfield 2012	0.6162	0.0397	25
Cerorhinca monocerata	Rhinoceros Auklet	19120	M	AHY	continuous flapping	Close and Rayfield 2012	0.5761	0.0379	25
Charadrius montanus	Mountain Plover	19010	F	AHY	continuous flapping	Bruderer et al. 2010	0.104	0.0052	1
Colaptes auratus	Northern Flicker	23277	M	AHY	continuous flapping	Close and Rayfield 2012	0.088	0.0074	15
Colaptes auratus	Northern Flicker	19948	?	AHY	continuous flapping	Close and Rayfield 2012	0.1216	0.0072	15
Colaptes auratus	Northern Flicker	22278	F	AHY	continuous flapping	Close and Rayfield 2012	0.1234	0.0077	15
Colaptes auratus	Northern Flicker	22267	M	AHY	continuous flapping	Close and Rayfield 2012	0.124	0.0054	15
Colaptes auratus	Northern Flicker	21618	M	AHY	continuous flapping	Close and Rayfield 2012	0.128	0.0052	15
Colaptes auratus	Northern Flicker	20027	F	AHY	continuous flapping	Close and Rayfield 2012	0.129	0.0067	15
Colaptes auratus	Northern Flicker	21616	?	HY?	continuous flapping	Close and Rayfield 2012	0.133	0.005	15
Colaptes auratus	Northern Flicker	22547	M	AHY	continuous flapping	Close and Rayfield 2012	0.1392	0.0058	15
Colaptes auratus	Northern Flicker	22316	F	AHY	continuous flapping	Close and Rayfield 2012	0.143	0.0077	15
Colaptes auratus	Northern Flicker	22278	F	AHY	continuous flapping	Close and Rayfield 2012	0.146	0.0077	15
Colaptes auratus	Northern Flicker	22899	F	AHY	continuous flapping	Close and Rayfield 2012	0.1469	0.0073	15
Colaptes auratus	Northern Flicker	22223	M	AHY	continuous flapping	Close and Rayfield 2012	0.15	0.0078	15
Colaptes auratus	Northern Flicker	22894	F	AHY	continuous flapping	Close and Rayfield 2012	0.1538	0.0078	15
Colaptes auratus	Northern Flicker	22897	F	AHY	continuous flapping	Close and Rayfield 2012	0.1577	0.008	15
Colaptes auratus	Northern Flicker	22760	F	AHY	continuous flapping	Close and Rayfield 2012	0.159	0.0078	15
Columba livia	Rock Dove	23487	F	AHY	continuous flapping	Bruderer et al. 2010	0.256	0.0136	4
Columba livia	Rock Dove	23396	M	AHY	continuous flapping	Bruderer et al. 2010	0.3205	0.0152	4
Columba livia	Rock Dove	23545	M	AHY	continuous flapping	Bruderer et al. 2010	0.327	0.01592	4
Columba livia	Rock Dove	23544	M	AHY	continuous flapping	Bruderer et al. 2010	0.363	0.0159	4
Corvus brachyrhynchos	American Crow	22477	M	AHY	continuous flapping	Bruderer et al. 2010	0.24	0.0178	8
Corvus brachyrhynchos	American Crow	15435	M	AHY	continuous flapping	Bruderer et al. 2010	0.391	0.0246	8
Corvus brachyrhynchos	American Crow	18433	F	AHY	continuous flapping	Bruderer et al. 2010	0.394	0.0248	8
Corvus brachyrhynchos	American Crow	18573	F	AHY	continuous flapping	Bruderer et al. 2010	0.4023	0.0258	8
Corvus brachyrhynchos	American Crow	22474	M	AHY	continuous flapping	Bruderer et al. 2010	0.418	0.0231	8
Corvus brachyrhynchos	American Crow	18430	M	AHY	continuous flapping	Bruderer et al. 2010	0.438	0.0259	8
Corvus brachyrhynchos	American Crow	18590	M	AHY	continuous flapping	Bruderer et al. 2010	0.4442	0.0272	8
Corvus brachyrhynchos	American Crow	16195	?	AHY	continuous flapping	Bruderer et al. 2010	0.4587	0.0267	8
Corvus corax	Common Raven	19952	F	HY	continuous flapping	Bruderer et al. 2010	0.6689	0.0537	1
Cygnus buccinator	Trumpeter Swan	23500	F	AHY	continuous flapping	Bruderer et al. 2010	6.25	0.6132	4
Cygnus buccinator	Trumpeter Swan	23790	?	AHY	continuous flapping	Bruderer et al. 2010	9.1	0.7952	4
Cygnus buccinator	Trumpeter Swan	22385	F	AHY	continuous flapping	Bruderer et al. 2010	10.7	0.8359	4
Cygnus buccinator	Trumpeter Swan	22384	?	AHY	continuous flapping	Bruderer et al. 2010	12	0.6074	4
Dryocopus pileatus	Pileated Woodpecker	22285	F	AHY	continuous flapping	macaulaylibrary.org	0.194	0.016	8
Dryocopus pileatus	Pileated Woodpecker	21069	F	AHY	continuous flapping	macaulaylibrary.org	0.25	0.01	8
Dryocopus pileatus	Pileated Woodpecker	22246	M	AHY	continuous flapping	macaulaylibrary.org	0.258	0.0116	8
Dryocopus pileatus	Pileated Woodpecker	19084	F	AHY	continuous flapping	macaulaylibrary.org	0.2756	0.0146	8
Dryocopus pileatus	Pileated Woodpecker	22337	M	AHY	continuous flapping	macaulaylibrary.org	0.289	0.0175	8
Dryocopus pileatus	Pileated Woodpecker	22325	F	AHY	continuous flapping	macaulaylibrary.org	0.295	0.0172	8
Dryocopus pileatus	Pileated Woodpecker	19082	?	AHY	continuous flapping	macaulaylibrary.org	0.3216	0.0176	8
Dryocopus pileatus	Pileated Woodpecker	22284	M	AHY	continuous flapping	macaulaylibrary.org	0.332	0.0173	8
Falco mexicanus	Prairie Falcon	17076	M	AHY	flap-gliding	Bruderer et al. 2010	0.403	0.0344	1
Falco peregrinus	Peregrine Falcon	23262	F	AHY	flap-gliding	Bruderer et al. 2010	0.512	0.0489	2
Falco peregrinus	Peregrine Falcon	17337	F	AHY	flap-gliding	Bruderer et al. 2010	0.918	0.0788	2
Falco rusticolus	Gyrfalcon	23813	F	AHY	flap-gliding	Bruderer et al. 2010	0.7661	0.0924	2
Falco rusticolus	Gyrfalcon	12156	F	AHY	flap-gliding	Bruderer et al. 2010	1.496	0.0876	2
Falco sparverius	American Kestrel	23283	M	AHY	flap-gliding	Bruderer et al. 2010	0.0582	0.0045	13
Falco sparverius	American Kestrel	22531	M	AHY	flap-gliding	Bruderer et al. 2010	0.074	0.0055	13
Falco sparverius	American Kestrel	22208	F	AHY	flap-gliding	Bruderer et al. 2010	0.0935	0.006	13
Falco sparverius	American Kestrel	18214	F	AHY	flap-gliding	Bruderer et al. 2010	0.0996	0.0061	13
Falco sparverius	American Kestrel	19489	M	AHY	flap-gliding	Bruderer et al. 2010	0.1002	0.00416	13
Falco sparverius	American Kestrel	23160	M	AHY	flap-gliding	Bruderer et al. 2010	0.102	0.0051	13
Falco sparverius	American Kestrel	22367	?	AHY	flap-gliding	Bruderer et al. 2010	0.103	0.005	13
Falco sparverius	American Kestrel	22417	F	AHY	flap-gliding	Bruderer et al. 2010	0.1046	0.0057	13
Falco sparverius	American Kestrel	17366	M	AHY	flap-gliding	Bruderer et al. 2010	0.1072	0.0062	13
Falco sparverius	American Kestrel	19960	F	AHY	flap-gliding	Bruderer et al. 2010	0.1118	0.0067	13
Falco sparverius	American Kestrel	23379	F	AHY	flap-gliding	Bruderer et al. 2010	0.112	0.006	13
Falco sparverius	American Kestrel	22362	F	AHY	flap-gliding	Bruderer et al. 2010	0.113	0.0056	13
Falco sparverius	American Kestrel	22456	M	AHY	flap-gliding	Bruderer et al. 2010	0.1144	0.0059	13
Fratercula cirrhata	Tufted Puffin	13211	F	AHY	continuous flapping	gettyimages.co.uk	0.7706	0.0415	4
Fratercula cirrhata	Tufted Puffin	12679	F	AHY	continuous flapping	gettyimages.co.uk	0.7846	0.049	4
Fratercula cirrhata	Tufted Puffin	14435	M	AHY	continuous flapping	gettyimages.co.uk	0.797	0.045	4
Fratercula cirrhata	Tufted Puffin	12680	M	AHY	continuous flapping	gettyimages.co.uk	0.8364	0.0479	4
Fratercula corniculata	Horned Puffin	19257	M	HY?	continuous flapping	gettyimages.co.uk	0.654	0.0295	1
Fulica americana	American Coot	17399	M	AHY	continuous flapping	Bruderer et al. 2010	0.3366	0.0175	3
Fulica americana	American Coot	23402	M	AHY	continuous flapping	Bruderer et al. 2010	0.4254	0.0247	3
Fulica americana	American Coot	20120	?	AHY	continuous flapping	Bruderer et al. 2010	0.532	0.0225	3
Fulmarus glacialis	Northern Fulmar	17266	M	AHY	flap-gliding	macaulaylibrary.org	0.34	0.0253	7
Fulmarus glacialis	Northern Fulmar	19274	M	AHY	flap-gliding	macaulaylibrary.org	0.602	0.0338	7
Fulmarus glacialis	Northern Fulmar	19179	M	AHY	flap-gliding	macaulaylibrary.org	0.619	0.0196	7
Fulmarus glacialis	Northern Fulmar	19180	M	AHY	flap-gliding	macaulaylibrary.org	0.636	0.0421	7
Fulmarus glacialis	Northern Fulmar	19275	M	AHY	flap-gliding	macaulaylibrary.org	0.651	0.0391	7
Fulmarus glacialis	Northern Fulmar	13112	M	AHY	flap-gliding	macaulaylibrary.org	0.679	0.0347	7
Fulmarus glacialis	Northern Fulmar	20041	?	AHY	flap-gliding	macaulaylibrary.org	0.709	0.0401	7
Gavia adamsii	Yellow-billed Loon	19958	F	AHY	continuous flapping	macaulaylibrary.org	1.9946	0.206	3
Gavia adamsii	Yellow-billed Loon	19988	M	AHY	continuous flapping	macaulaylibrary.org	3.388	0.3319	3
Gavia adamsii	Yellow-billed Loon	19281	F	AHY	continuous flapping	macaulaylibrary.org	4.292	0.2348	3
Gavia immer	Great Northern Loon	22948	M	AHY	continuous flapping	macaulaylibrary.org	0.6889	0.1788	9
Gavia immer	Great Northern Loon	22489	F	HY	continuous flapping	macaulaylibrary.org	0.705	0.2587	9
Gavia immer	Great Northern Loon	22735	M	AHY	continuous flapping	macaulaylibrary.org	2.6083	0.25993	9
Gavia immer	Great Northern Loon	22356	F	AHY	continuous flapping	macaulaylibrary.org	2.942	0.2905	9
Gavia immer	Great Northern Loon	22878	M	AHY	continuous flapping	macaulaylibrary.org	3.2548	0.3492	9
Gavia immer	Great Northern Loon	16248	F	AHY	continuous flapping	macaulaylibrary.org	3.418	0.3503	9
Gavia immer	Great Northern Loon	23548	M	AHY	continuous flapping	macaulaylibrary.org	3.87	0.346	9
Gavia immer	Great Northern Loon	22370	M	AHY	continuous flapping	macaulaylibrary.org	5.6	0.35005	9
Gavia immer	Great Northern Loon	20109	M	AHY	continuous flapping	macaulaylibrary.org	5.66	0.4026	9
Gavia pacifica	Pacific Loon	22373	M	AHY	continuous flapping	macaulaylibrary.org	1.55	0.1661	2
Gavia pacifica	Pacific Loon	22376	?	AHY	continuous flapping	macaulaylibrary.org	1.504	0.1442	2
Grus canadensis	Sandhill Crane	22997	?	AHY	continuous flapping	gettyimages.co.uk	0.9055	0.2932	3
Grus canadensis	Sandhill Crane	22382	F	AHY	continuous flapping	gettyimages.co.uk	1.015	0.2323	3
Grus canadensis	Sandhill Crane	20130	?	AHY	continuous flapping	gettyimages.co.uk	4.114	0.3327	3
Haematopus bachmani	Black Oystercatcher	17001	M	AHY	continuous flapping	Bruderer et al. 2010	0.562	0.0402	3
Haematopus bachmani	Black Oystercatcher	17005	M	AHY	continuous flapping	Bruderer et al. 2010	0.583	0.0424	3
Haematopus bachmani	Black Oystercatcher	17000	M	AHY	continuous flapping	Bruderer et al. 2010	0.635	0.0401	3
Haliaeetus leucocephalus	Bald Eagle	12154	?	AHY	soaring	Bruderer et al. 2010	1.85	0.2475	15
Haliaeetus leucocephalus	Bald Eagle	22389	M	AHY	soaring	Bruderer et al. 2010	2.5	0.258	15
Haliaeetus leucocephalus	Bald Eagle	23796	?	AHY	soaring	Bruderer et al. 2010	2.646	0.2576	15
Haliaeetus leucocephalus	Bald Eagle	19977	M	AHY	soaring	Bruderer et al. 2010	2.8228	0.3077	15
Haliaeetus leucocephalus	Bald Eagle	22393	M	AHY	soaring	Bruderer et al. 2010	2.867	0.277	15
Haliaeetus leucocephalus	Bald Eagle	23419	F	AHY	soaring	Bruderer et al. 2010	3.16	0.2746	15
Haliaeetus leucocephalus	Bald Eagle	20122	M	AHY	soaring	Bruderer et al. 2010	3.45	0.2685	15
Haliaeetus leucocephalus	Bald Eagle	22394	M	AHY	soaring	Bruderer et al. 2010	3.803	0.2539	15
Haliaeetus leucocephalus	Bald Eagle	20115	F	AHY	soaring	Bruderer et al. 2010	3.849	0.261	15
Haliaeetus leucocephalus	Bald Eagle	13208	M	AHY	soaring	Bruderer et al. 2010	4	0.2756	15
Haliaeetus leucocephalus	Bald Eagle	23832	M	AHY	soaring	Bruderer et al. 2010	4.12	0.2786	15
Haliaeetus leucocephalus	Bald Eagle	20125	?	AHY	soaring	Bruderer et al. 2010	4.6	0.3689	15
Haliaeetus leucocephalus	Bald Eagle	22391	M	AHY	soaring	Bruderer et al. 2010	5	0.2525	15
Haliaeetus leucocephalus	Bald Eagle	23831	M	AHY	soaring	Bruderer et al. 2010	5.66	0.282	15
Haliaeetus leucocephalus	Bald Eagle	13765	?	AHY	soaring	Bruderer et al. 2010	7.5	0.3757	15
Lagopus lagopus	Willow Ptarmigan	22955	F	AHY	burst-adapted	macaulaylibrary.org	0.4659	0.0181	5
Lagopus lagopus	Willow Ptarmigan	16964	F	AHY	burst-adapted	macaulaylibrary.org	0.47	0.0182	5
Lagopus lagopus	Willow Ptarmigan	16962	F	AHY	burst-adapted	macaulaylibrary.org	0.4833	0.0175	5
Lagopus lagopus	Willow Ptarmigan	17375	F	AHY	burst-adapted	macaulaylibrary.org	0.5	0.0194	5
Lagopus lagopus	Willow Ptarmigan	16963	M	AHY	burst-adapted	macaulaylibrary.org	0.51	0.0238	5
Lagopus leucura	White-tailed Ptarmigan	16970	F	AHY	burst-adapted	assumed	0.276	0.0101	4
Lagopus leucura	White-tailed Ptarmigan	17358	M	AHY	burst-adapted	assumed	0.325	0.013	4
Lagopus leucura	White-tailed Ptarmigan	17359	M	AHY	burst-adapted	assumed	0.3446	0.0126	4
Lagopus leucura	White-tailed Ptarmigan	17364	M	AHY	burst-adapted	assumed	0.372	0.0143	4
Larus californicus	California Gull	12143	M	AHY	flap-gliding	Bruderer et al. 2010	0.6806	0.0404	2
Larus californicus	California Gull	12142	M	AHY	flap-gliding	Bruderer et al. 2010	0.8328	0.0543	2
Larus glaucescens	Glaucous-winged Gull	16345	?	AHY	flap-gliding	Bruderer et al. 2010	0.879	0.0652	7
Larus glaucescens	Glaucous-winged Gull	18581	M	AHY	flap-gliding	Bruderer et al. 2010	0.879	0.0672	7
Larus glaucescens	Glaucous-winged Gull	22460	F	AHY	flap-gliding	Bruderer et al. 2010	0.883	0.0639	7
Larus glaucescens	Glaucous-winged Gull	12424	F	HY	flap-gliding	Bruderer et al. 2010	0.895	0.0798	7
Larus glaucescens	Glaucous-winged Gull	23812	M	AHY	flap-gliding	Bruderer et al. 2010	1.078	0.0958	7
Larus glaucescens	Glaucous-winged Gull	16055	?	AHY	flap-gliding	Bruderer et al. 2010	1.261	0.0871	7
Larus glaucescens	Glaucous-winged Gull	16054	F	AHY	flap-gliding	Bruderer et al. 2010	1.393	0.0918	7
Limnodromus scolopaceus	Long-billed Dowitcher	17644	F	AHY	continuous flapping	macaulaylibrary.org	0.0955	0.0047	1
Megaceryle alcyon	Belted Kingfisher	23394	F	AHY	continuous flapping	gettyimages.co.uk	0.1057	0.0075	19
Megaceryle alcyon	Belted Kingfisher	20029	F	AHY	continuous flapping	gettyimages.co.uk	0.114	0.0084	19
Megaceryle alcyon	Belted Kingfisher	21619	M	AHY	continuous flapping	gettyimages.co.uk	0.125	0.0092	19
Megaceryle alcyon	Belted Kingfisher	19909	M	AHY	continuous flapping	gettyimages.co.uk	0.1262	0.0076	19
Megaceryle alcyon	Belted Kingfisher	22514	F	HY	continuous flapping	gettyimages.co.uk	0.136	0.0078	19
Megaceryle alcyon	Belted Kingfisher	22454	M	AHY	continuous flapping	gettyimages.co.uk	0.1441	0.009	19
Megaceryle alcyon	Belted Kingfisher	22671	M	AHY	continuous flapping	gettyimages.co.uk	0.1443	0.0085	19
Megaceryle alcyon	Belted Kingfisher	22451	F	AHY	continuous flapping	gettyimages.co.uk	0.149	0.0102	19
Megaceryle alcyon	Belted Kingfisher	20030	M	AHY	continuous flapping	gettyimages.co.uk	0.152	0.0098	19
Megaceryle alcyon	Belted Kingfisher	22321	F	AHY	continuous flapping	gettyimages.co.uk	0.156	0.00914	19
Megaceryle alcyon	Belted Kingfisher	22133	M	AHY	continuous flapping	gettyimages.co.uk	0.1563	0.008	19
Megaceryle alcyon	Belted Kingfisher	23540	M	AHY	continuous flapping	gettyimages.co.uk	0.16	0.0083	19
Megaceryle alcyon	Belted Kingfisher	19245	F	AHY	continuous flapping	gettyimages.co.uk	0.1607	0.0081	19
Megaceryle alcyon	Belted Kingfisher	19248	F	AHY	continuous flapping	gettyimages.co.uk	0.162	0.0095	19
Megaceryle alcyon	Belted Kingfisher	19987	F	AHY	continuous flapping	gettyimages.co.uk	0.163	0.0078	19
Megaceryle alcyon	Belted Kingfisher	17119	M	AHY	continuous flapping	gettyimages.co.uk	0.166	0.0095	19
Megaceryle alcyon	Belted Kingfisher	22296	F	AHY	continuous flapping	gettyimages.co.uk	0.169	0.0085	19
Megaceryle alcyon	Belted Kingfisher	19965	F	AHY	continuous flapping	gettyimages.co.uk	0.18	0.0089	19
Megaceryle alcyon	Belted Kingfisher	17525	M	AHY	continuous flapping	gettyimages.co.uk	0.1951	0.0092	19
Megascops kennicottii	Western Screech Owl	22437	?	HY	flap-gliding	assumed	0.091	0.0085	13
Megascops kennicottii	Western Screech Owl	22711	M	AHY	flap-gliding	assumed	0.1001	0.0087	13
Megascops kennicottii	Western Screech Owl	19534	F	AHY	flap-gliding	assumed	0.1015	0.0087	13
Megascops kennicottii	Western Screech Owl	18239	F	AHY	flap-gliding	assumed	0.1112	0.00864	13
Megascops kennicottii	Western Screech Owl	22439	F	AHY	flap-gliding	assumed	0.12	0.0121	13
Megascops kennicottii	Western Screech Owl	17523	F	AHY	flap-gliding	assumed	0.135	0.0086	13
Megascops kennicottii	Western Screech Owl	23599	M	AHY	flap-gliding	assumed	0.1473	0.0081	13
Megascops kennicottii	Western Screech Owl	22438	F	HY	flap-gliding	assumed	0.156	0.0095	13
Megascops kennicottii	Western Screech Owl	22436	F	HY	flap-gliding	assumed	0.1597	0.0097	13
Megascops kennicottii	Western Screech Owl	23381	M	HY	flap-gliding	assumed	0.193	0.0109	13
Megascops kennicottii	Western Screech Owl	19501	F	AHY	flap-gliding	assumed	0.2099	0.0133	13
Megascops kennicottii	Western Screech Owl	19991	F	AHY	flap-gliding	assumed	0.222	0.0124	13
Megascops kennicottii	Western Screech Owl	22207	?	AHY	flap-gliding	assumed	0.2327	0.0141	13
Melanitta fusca	Velvet Scoter	23486	F	AHY	continuous flapping	ibc.lynxeds.com	0.66	0.0663	4
Melanitta fusca	Velvet Scoter	12158	M	AHY	continuous flapping	ibc.lynxeds.com	0.9654	0.0858	4
Melanitta fusca	Velvet Scoter	22503	M	AHY	continuous flapping	ibc.lynxeds.com	1.19	0.0923	4
Melanitta fusca	Velvet Scoter	23422	M	AHY	continuous flapping	ibc.lynxeds.com	1.58	0.0797	4
Mergus merganser	Common Merganser	15797	F	AHY	continuous flapping	Bruderer et al. 2010	0.947	0.0494	4
Mergus merganser	Common Merganser	15798	F	AHY	continuous flapping	Bruderer et al. 2010	1.03	0.0546	4
Mergus merganser	Common Merganser	15796	F	AHY	continuous flapping	Bruderer et al. 2010	1.04	0.0513	4
Mergus merganser	Common Merganser	15795	M	AHY	continuous flapping	Bruderer et al. 2010	1.522	0.0717	4
Mergus serrator	Red-breasted Merganser	15793	F	AHY	continuous flapping	Bruderer et al. 2010	0.69	0.0362	4
Mergus serrator	Red-breasted Merganser	15792	F	AHY	continuous flapping	Bruderer et al. 2010	0.734	0.0409	4
Mergus serrator	Red-breasted Merganser	15496	F	AHY	continuous flapping	Bruderer et al. 2010	0.895	0.0583	4
Mergus serrator	Red-breasted Merganser	22505	M	AHY	continuous flapping	Bruderer et al. 2010	0.904	0.0567	4
Nucifraga columbiana	Clark's Nutcracker	16184	?	AHY	continuous flapping	Bruderer et al. 2010	0.1068	0.0068	1
Pandion haliaetus	Osprey	23497	?	AHY	soaring	Close and Rayfield 2012	0.865	0.0954	4
Pandion haliaetus	Osprey	19905	F	AHY	soaring	Close and Rayfield 2012	1.0575	0.1089	4
Pandion haliaetus	Osprey	23268	F	AHY	soaring	Close and Rayfield 2012	1.256	0.1139	4
Pandion haliaetus	Osprey	17532	M	AHY	soaring	Close and Rayfield 2012	1.615	0.1086	4
Patagioenas fasciata	Band-tailed Pigeon	23664	?	AHY	continuous flapping	Bruderer et al. 2010	0.2766	0.0138	4
Patagioenas fasciata	Band-tailed Pigeon	20135	M	AHY	continuous flapping	Bruderer et al. 2010	0.383	0.0146	4
Patagioenas fasciata	Band-tailed Pigeon	17276	M	AHY	continuous flapping	Bruderer et al. 2010	0.3902	0.0167	4
Patagioenas fasciata	Band-tailed Pigeon	17159	M	AHY	continuous flapping	Bruderer et al. 2010	0.659	0.0141	4
Phalacrocorax pelagicus	Pelagic Cormorant	23408	?	AHY	continuous flapping	Bruderer et al. 2010	1.455	0.0956	1
Phalacrocorax penicillatus	Brandt's Cormorant	12071	M	AHY	continuous flapping	Bruderer et al. 2010	1.555	0.1425	1
Phoebastria immutabilis	Laysan Albatross	23052	F	AHY	soaring	arkive.org	2.0544	0.1665	2
Phoebastria immutabilis	Laysan Albatross	18273	M	AHY	soaring	arkive.org	4.9	0.192	2
Phoebastria nigripes	Black-footed Albatross	20061	F	AHY	soaring	arkive.org	3.644	0.198	3
Phoebastria nigripes	Black-footed Albatross	18331	M	AHY	soaring	arkive.org	5.6	0.2274	3
Phoebastria nigripes	Black-footed Albatross	17354	M	AHY	soaring	arkive.org	6.7	0.233	3
Pica pica	Eurasian Magpie	17121	M	AHY	continuous flapping	Bruderer et al. 2010	0.214	0.0117	1
Pluvialis dominica	American Golden Plover	17456	M	AHY	continuous flapping	Bruderer et al. 2010	0.124	0.0073	1
Pluvialis squatarola	Grey Plover	17158	F	AHY	continuous flapping	Bruderer et al. 2010	0.3128	0.0115	1
Podiceps auritus	Horned Grebe	22494	F	AHY	continuous flapping	Bruderer et al. 2010	0.259	0.0194	7
Podiceps auritus	Horned Grebe	22492	M	AHY	continuous flapping	Bruderer et al. 2010	0.292	0.0213	7
Podiceps auritus	Horned Grebe	22496	M	HY	continuous flapping	Bruderer et al. 2010	0.295	0.0183	7
Podiceps auritus	Horned Grebe	22498	F	AHY	continuous flapping	Bruderer et al. 2010	0.308	0.0196	7
Podiceps auritus	Horned Grebe	22501	F	AHY	continuous flapping	Bruderer et al. 2010	0.321	0.0249	7
Podiceps auritus	Horned Grebe	22502	M	AHY	continuous flapping	Bruderer et al. 2010	0.358	0.0226	7
Podiceps auritus	Horned Grebe	22495	M	AHY	continuous flapping	Bruderer et al. 2010	0.4	0.0261	7
Podiceps grisegena	Red-necked Grebe	22490	F	AHY	continuous flapping	Bruderer et al. 2010	0.647	0.0448	3
Podiceps grisegena	Red-necked Grebe	22377	?	HY	continuous flapping	Bruderer et al. 2010	0.921	0.059	3
Podiceps grisegena	Red-necked Grebe	17254	?	AHY	continuous flapping	Bruderer et al. 2010	1.195	0.0487	3
Ptychoramphus aleuticus	Cassin's Auklet	18517	?	AHY	continuous flapping	assumed	0.088	0.0081	3
Ptychoramphus aleuticus	Cassin's Auklet	19399	M	AHY	continuous flapping	assumed	0.1086	0.0109	3
Ptychoramphus aleuticus	Cassin's Auklet	12061	F	AHY	continuous flapping	assumed	0.1752	0.0081	3
Puffinus griseus	Sooty Shearwater	12149	F	AHY	soaring	ibc.lynxeds.com	0.604	0.0481	30
Puffinus griseus	Sooty Shearwater	19390	F	AHY	soaring	ibc.lynxeds.com	0.7462	0.042	30
Puffinus griseus	Sooty Shearwater	19425	F	AHY	soaring	ibc.lynxeds.com	0.7634	0.0467	30
Puffinus griseus	Sooty Shearwater	19388	F	AHY	soaring	ibc.lynxeds.com	0.7815	0.0445	30
Puffinus griseus	Sooty Shearwater	19442	F	AHY	soaring	ibc.lynxeds.com	0.7858	0.0436	30
Puffinus griseus	Sooty Shearwater	19396	F	AHY	soaring	ibc.lynxeds.com	0.8014	0.0431	30
Puffinus griseus	Sooty Shearwater	19387	M	AHY	soaring	ibc.lynxeds.com	0.8018	0.0449	30
Puffinus griseus	Sooty Shearwater	19318	F	AHY	soaring	ibc.lynxeds.com	0.803	0.0415	30
Puffinus griseus	Sooty Shearwater	19394	M	AHY	soaring	ibc.lynxeds.com	0.8159	0.0458	30
Puffinus griseus	Sooty Shearwater	12157	M	AHY	soaring	ibc.lynxeds.com	0.8194	0.0455	30
Puffinus griseus	Sooty Shearwater	12145	F	AHY	soaring	ibc.lynxeds.com	0.823	0.0537	30
Puffinus griseus	Sooty Shearwater	19395	F	AHY	soaring	ibc.lynxeds.com	0.8433	0.0465	30
Puffinus griseus	Sooty Shearwater	19428	F	AHY	soaring	ibc.lynxeds.com	0.8545	0.0463	30
Puffinus griseus	Sooty Shearwater	19308	M	AHY	soaring	ibc.lynxeds.com	0.861	0.0412	30
Puffinus griseus	Sooty Shearwater	20054	F	AHY	soaring	ibc.lynxeds.com	0.864	0.0479	30
Puffinus griseus	Sooty Shearwater	19397	M	AHY	soaring	ibc.lynxeds.com	0.865	0.0499	30
Puffinus griseus	Sooty Shearwater	19398	M	AHY	soaring	ibc.lynxeds.com	0.8651	0.0449	30
Puffinus griseus	Sooty Shearwater	19311	M	AHY	soaring	ibc.lynxeds.com	0.876	0.0502	30
Puffinus griseus	Sooty Shearwater	19393	F	AHY	soaring	ibc.lynxeds.com	0.877	0.0448	30
Puffinus griseus	Sooty Shearwater	19392	F	AHY	soaring	ibc.lynxeds.com	0.879	0.0452	30
Puffinus griseus	Sooty Shearwater	20053	M	AHY	soaring	ibc.lynxeds.com	0.879	0.043	30
Puffinus griseus	Sooty Shearwater	19440	M	AHY	soaring	ibc.lynxeds.com	0.9005	0.0479	30
Puffinus griseus	Sooty Shearwater	19445	M	AHY	soaring	ibc.lynxeds.com	0.9024	0.0451	30
Puffinus griseus	Sooty Shearwater	19315	F	AHY	soaring	ibc.lynxeds.com	0.917	0.0442	30
Puffinus griseus	Sooty Shearwater	20051	F	AHY	soaring	ibc.lynxeds.com	0.927	0.0466	30
Puffinus griseus	Sooty Shearwater	19444	F	AHY	soaring	ibc.lynxeds.com	0.9433	0.0455	30
Puffinus griseus	Sooty Shearwater	19391	M	AHY	soaring	ibc.lynxeds.com	0.9566	0.0504	30
Puffinus griseus	Sooty Shearwater	12074	M	AHY	soaring	ibc.lynxeds.com	0.9846	0.049	30
Puffinus griseus	Sooty Shearwater	19441	F	AHY	soaring	ibc.lynxeds.com	0.9931	0.0474	30
Puffinus griseus	Sooty Shearwater	12072	M	AHY	soaring	ibc.lynxeds.com	1.042	0.0519	30
Puffinus tenuirostris	Short-tailed Shearwater	22468	M	AHY	soaring	ibc.lynxeds.com	0.836	0.0408	1
Sterna hirundo	Common Tern	17638	M	AHY	flap-gliding	ibc.lynxeds.com	0.1303	0.00674	1
Sterna paradisaea	Arctic Tern	17287	F	AHY	flap-gliding	ibc.lynxeds.com	0.0972	0.0059	5
Sterna paradisaea	Arctic Tern	23314	M	AHY	flap-gliding	ibc.lynxeds.com	0.099	0.0066	5
Sterna paradisaea	Arctic Tern	17291	F	AHY	flap-gliding	ibc.lynxeds.com	0.0995	0.0056	5
Sterna paradisaea	Arctic Tern	17288	?	AHY	flap-gliding	ibc.lynxeds.com	0.102	0.0062	5
Sterna paradisaea	Arctic Tern	23578	M	AHY	flap-gliding	ibc.lynxeds.com	0.11	0.0045	5
Strix nebulosa	Great Grey Owl	22434	M	AHY	flap-gliding	arkive.org	0.543	0.0663	9
Strix nebulosa	Great Grey Owl	22433	M	HY	flap-gliding	arkive.org	0.693	0.0638	9
Strix nebulosa	Great Grey Owl	23555	?	HY	flap-gliding	arkive.org	0.735	0.0518	9
Strix nebulosa	Great Grey Owl	17294	M	AHY	flap-gliding	arkive.org	0.7994	0.0716	9
Strix nebulosa	Great Grey Owl	16246	M	AHY	flap-gliding	arkive.org	0.8352	0.069	9
Strix nebulosa	Great Grey Owl	22432	M	AHY	flap-gliding	arkive.org	0.868	0.0623	9
Strix nebulosa	Great Grey Owl	17695	F	AHY	flap-gliding	arkive.org	1.182	0.0899	9
Strix nebulosa	Great Grey Owl	17386	F	AHY	flap-gliding	arkive.org	1.256	0.0849	9
Strix nebulosa	Great Grey Owl	23269	F	AHY	flap-gliding	arkive.org	1.2728	0.0892	9
Strix occidentalis	Spotted Owl	18598	F	AHY	flap-gliding	assumed	0.5912	0.0473	1
Strix varia	Barred Owl	19496	M	AHY	flap-gliding	youtube.com	0.4231	0.0374	18
Strix varia	Barred Owl	22431	?	AHY	flap-gliding	youtube.com	0.439	0.0456	18
Strix varia	Barred Owl	19540	F	AHY	flap-gliding	youtube.com	0.451	0.0529	18
Strix varia	Barred Owl	22744	?	AHY	flap-gliding	youtube.com	0.601	0.042	18
Strix varia	Barred Owl	22342	F	HY	flap-gliding	youtube.com	0.6289	0.0472	18
Strix varia	Barred Owl	19542	F	AHY	flap-gliding	youtube.com	0.655	0.046	18
Strix varia	Barred Owl	23556	F	AHY	flap-gliding	youtube.com	0.684	0.0574	18
Strix varia	Barred Owl	22429	M	AHY	flap-gliding	youtube.com	0.694	0.0454	18
Strix varia	Barred Owl	22746	F	AHY	flap-gliding	youtube.com	0.72	0.059	18
Strix varia	Barred Owl	17324	M	AHY	flap-gliding	youtube.com	0.7244	0.0488	18
Strix varia	Barred Owl	22125	F	AHY	flap-gliding	youtube.com	0.7393	0.0581	18
Strix varia	Barred Owl	17387	F	AHY	flap-gliding	youtube.com	0.7411	0.0608	18
Strix varia	Barred Owl	19543	F	AHY	flap-gliding	youtube.com	0.754	0.0561	18
Strix varia	Barred Owl	22745	F	AHY	flap-gliding	youtube.com	0.773	0.06	18
Strix varia	Barred Owl	22430	?	AHY	flap-gliding	youtube.com	0.783	0.0531	18
Strix varia	Barred Owl	23412	F	AHY	flap-gliding	youtube.com	0.791	0.0521	18
Strix varia	Barred Owl	19937	F	AHY	flap-gliding	youtube.com	0.8215	0.0579	18
Strix varia	Barred Owl	23015	F	AHY	flap-gliding	youtube.com	0.8569	0.0603	18
Surnia ulula	Northern Hawk-owl	17888	M	AHY	flap-gliding	macaulaylibrary.org	0.2284	0.0158	3
Surnia ulula	Northern Hawk-owl	17397	M	AHY	flap-gliding	macaulaylibrary.org	0.2788	0.018	3
Surnia ulula	Northern Hawk-owl	19959	?	AHY	flap-gliding	macaulaylibrary.org	0.2895	0.0204	3
Tringa flavipes	Lesser Yellowlegs	17447	F	AHY	continuous flapping	Bruderer et al. 2010	0.0828	0.00465	4
Tringa flavipes	Lesser Yellowlegs	17446	M	AHY	continuous flapping	Bruderer et al. 2010	0.0831	0.0051	4
Tringa flavipes	Lesser Yellowlegs	17649	M	AHY	continuous flapping	Bruderer et al. 2010	0.0839	0.0046	4
Tringa flavipes	Lesser Yellowlegs	17448	F	AHY	continuous flapping	Bruderer et al. 2010	0.0864	0.0047	4
Tringa incana	Wandering Tattler	23853	F	AHY	continuous flapping	Bruderer et al. 2010	0.112	0.006	1
Tringa melanoleuca	Greater Yellowlegs	17007	M	AHY	continuous flapping	Bruderer et al. 2010	0.177	0.01	1
Tyto alba	Barn Owl	22682	M	?	flap-gliding	Close and Rayfield 2012	0.182	0.0321	11
Tyto alba	Barn Owl	18432	F	AHY	flap-gliding	Close and Rayfield 2012	0.268	0.0369	11
Tyto alba	Barn Owl	19921	?	AHY	flap-gliding	Close and Rayfield 2012	0.317	0.0365	11
Tyto alba	Barn Owl	23503	F	AHY	flap-gliding	Close and Rayfield 2012	0.318	0.0359	11
Tyto alba	Barn Owl	17293	M	AHY	flap-gliding	Close and Rayfield 2012	0.34	0.029	11
Tyto alba	Barn Owl	18434	?	AHY	flap-gliding	Close and Rayfield 2012	0.348	0.0389	11
Tyto alba	Barn Owl	17328	F	AHY	flap-gliding	Close and Rayfield 2012	0.349	0.0354	11
Tyto alba	Barn Owl	23272	F	AHY	flap-gliding	Close and Rayfield 2012	0.4736	0.0426	11
Tyto alba	Barn Owl	17533	F	AHY	flap-gliding	Close and Rayfield 2012	0.5239	0.0396	11
Tyto alba	Barn Owl	22420	F	AHY	flap-gliding	Close and Rayfield 2012	0.538	0.0405	11
Tyto alba	Barn Owl	22419	F	AHY	flap-gliding	Close and Rayfield 2012	0.54	0.0435	11
Uria aalge	Common Murre	19234	F	HY	continuous flapping	gettyimages.co.uk	0.3491	0.0216	11
Uria aalge	Common Murre	18233	M	HY	continuous flapping	gettyimages.co.uk	0.4523	0.039	11
Uria aalge	Common Murre	22318	M	AHY	continuous flapping	gettyimages.co.uk	0.5354	0.0466	11
Uria aalge	Common Murre	19406	F	AHY	continuous flapping	gettyimages.co.uk	0.654	0.0471	11
Uria aalge	Common Murre	23504	?	HY?	continuous flapping	gettyimages.co.uk	0.654	0.0494	11
Uria aalge	Common Murre	20063	M	AHY	continuous flapping	gettyimages.co.uk	0.6677	0.0556	11
Uria aalge	Common Murre	19236	F	AHY	continuous flapping	gettyimages.co.uk	0.7401	0.05	11
Uria aalge	Common Murre	17356	?	AHY	continuous flapping	gettyimages.co.uk	0.986	0.049	11
Uria aalge	Common Murre	19411	F	AHY	continuous flapping	gettyimages.co.uk	1.0375	0.0493	11
Uria aalge	Common Murre	22062	F	AHY	continuous flapping	gettyimages.co.uk	1.074	0.0587	11
Uria aalge	Common Murre	19412	F	AHY	continuous flapping	gettyimages.co.uk	1.196	0.054	11
								avg	12.9754
