# Supplementary material for: Exploring the Relationship between Skeletal Mass and Total Body Mass in Birds
Source: PLoS One. 2015 Oct 28;10(10):e0141794. doi: 10.1371/journal.pone.0141794 (PMC4625084; doi:10.1371/journal.pone.0141794)
Supplement: S2 Table — (XLSX) [file pone.0141794.s004.xlsx]

## Sheet: BirdDataPooled
Order	Family	Species	Species birdtree	Birdtree	No of specimens	Total body mass (kg)	Skeletal mass (kg)	No	Source	Paleognath
Struthioniformes	Struthionidae	Struthio camelus		Struthio camelus	2	80.945	6.7605	1	Prange	1
Rheiformes	Rheidae (rheas)	Rhea americana		Rhea americana	1	18.872	1.311	2	Prange	1
Casuariiformes	Casuariidae (cassowaries)	Casuarius casuarius		Casuarius casuarius	1	36.571	2.588	3	Prange	1
Casuariiformes	Dromiceiidae (emus)	Dromiceius novae-hollandiae	Dromaius novaehollandiae	Dromaius novaehollandiae	1	40.667	1.995	4	Prange	1
Apterygiformes	Apterygidae (kiwis)	Apteryx australis mantelli	Apteryx mantelli	Apteryx mantelli	1	2.17	0.156	5	Prange	1
Tinamiformes	Tinamidae (tinamous)	Rhynchotus rufescens		Rhynchotus rufescens	1	0.766	0.034	6	Prange	1
Tinamiformes	Tinamidae (tinamous)	Crypturellus soui panamensis	Crypturellus soui	Crypturellus soui	1	0.237	0.01	7	Prange	1
Tinamiformes	Tinamidae (tinamous)	C. Cinnamomeus praepus	Crypturellus cinnamomeus	Crypturellus cinnamomeus	1	0.371	0.016	8	Prange	1
Sphenisciformes	Spheniscidae (penguins)	Spheniscus humboldti		Spheniscus humboldti	1	3.914	0.244	9	Prange	0
Procellariiformes	Diomedeidae (albatrosses etc.)	Diomedea epomorphora sandfori	Diomedea sanfordi	Diomedea sanfordi	1	7.5	0.665	10	Prange	0
Procellariiformes	Procellariidae (shearwaters)	Puffinus griseus		Puffinus griseus	1	0.801	0.037	11	Prange	0
Podicipediformes	Podicipedidae (grebes)	Podiceps major		Podiceps major	6	1.1725	0.0663333	12	Prange	0
Podicipediformes	Podicipedidae (grebes)	Poliocephalus ruficollis	Tachybaptus ruficollis	Tachybaptus ruficollis	1	0.163	0.0054	13	Prange	0
Gaviiformes	Gaviidae (loons)	Gavia immer elasson	Gavia immer	Gavia immer	1	2.15	0.253	14	Prange	0
Gaviiformes	Gaviidae (loons)	Gavia stellata		Gavia stellata	1	1.351	0.084	15	Prange	0
Pelecaniformes	Phaethontidae (tropical birds)	Phaethon lepturus catesbyi	Phaethon lepturus	Phaethon lepturus	1	0.395	0.02	16	Prange	0
Pelecaniformes	Pelecanidae (Pelicans)	Pelecanus occidentalis		Pelecanus occidentalis	2	2.917	0.2365	17	Prange	0
Pelecaniformes	Sulidae (boobies)	Sula nebouxii		Sula nebouxii	1	1.22	0.085	18	Prange	0
Pelecaniformes	Phalacrocoracidae (cormorants)	Phalacrocorax africanus		Phalacrocorax africanus	1	0.524	0.0335	19	Prange	0
Pelecaniformes	Phalacrocoracidae (cormorants)	Phalacrocorax carbo		Phalacrocorax carbo	1	1.582	0.1	20	Prange	0
Pelecaniformes	Anhingidae (anhingas)	Anhinga anhinga leucogaster	Anhinga anhinga	Anhinga anhinga	1	1.028	0.082	21	Prange	0
Pelecaniformes	Anhingidae (anhingas)	Anhinga rufa		Anhinga rufa	1	1.224	0.095	22	Prange	0
Ciconiiformes	Ardeidae (heronlike birds)	Ardea goliath		Ardea goliath	1	3.285	0.405	23	Prange	0
Ciconiiformes	Ardeidae (heronlike birds)	Ardea purpurea		Ardea purpurea	1	0.886	0.062	24	Prange	0
Ciconiiformes	Ardeidae (heronlike birds)	Ardea herodias herodias	Ardea herodias	Ardea herodias	1	1.68	0.096	25	Prange	0
Ciconiiformes	Ardeidae (heronlike birds)	Butorides striatus	Butorides striata	Butorides striata	1	0.29	0.012	26	Prange	0
Ciconiiformes	Ardeidae (heronlike birds)	Casmerodius albus		Casmerodius albus	1	0.877	0.075	27	Prange	0
Ciconiiformes	Ardeidae (heronlike birds)	Egretta garzetta		Egretta garzetta	1	0.453	0.032	28	Prange	0
Ciconiiformes	Ardeidae (heronlike birds)	Egretta thula		Egretta thula	1	0.361	0.027	29	Prange	0
Ciconiiformes	Scopidae (hammerheads)	Scopus umbretta		Scopus umbretta	1	0.355	0.027	30	Prange	0
Ciconiiformes	Ciconiidae (storks)	Anastomus lamelligerus		Anastomus lamelligerus	2	1.233	0.101	31	Prange	0
Ciconiiformes	Ciconiidae (storks)	Sphenorhynchus abdimii	Ciconia abdimii	Ciconia abdimii	1	1.008	0.068	32	Prange	0
Ciconiiformes	Ciconiidae (storks)	Ibis ibis	Mycteria ibis	Mycteria ibis	1	2.696	0.269	33	Prange	0
Ciconiiformes	Phoenicopteridae (flamingos)	Phoeniconaias minor		Phoeniconaias minor	1	1.523	0.108	34	Prange	0
Anseriformes	Anatidae (Ducks and Geese)	Aythya erythrophtalma	Netta erythrophthalma	Netta erythrophthalma	3	0.794333	0.0406667	35	Prange	0
Anseriformes	Anatidae (Ducks and Geese)	Oxyura jamaicensis rubida	Oxyura jamaicensis	Oxyura jamaicensis	1	0.416	0.027	36	Prange	0
Anseriformes	Anatidae (Ducks and Geese)	Cygnus buccinator		Cygnus buccinator	1	10.773	0.824	37	Prange	0
Falconiformes	Sagittariidae (secretary bird)	Sagittarius serpentarius		Sagittarius serpentarius	2	3.611	0.278	38	Prange	0
Falconiformes	Accipitridae (Old world vultures, hawks, and eagles)	Buteo jamaicensis umbrinus	Buteo jamaicensis	Buteo jamaicensis	2	1.103	0.0815	39	Prange	0
Falconiformes	Accipitridae (Old world vultures, hawks, and eagles)	Buteo lineatus alleni	Buteo lineatus	Buteo lineatus	1	0.592	0.04	40	Prange	0
Falconiformes	Accipitridae (Old world vultures, hawks, and eagles)	Heterospizias meridionalis	Buteogallus meridionalis	Buteogallus meridionalis	1	0.763	0.06	41	Prange	0
Falconiformes	Accipitridae (Old world vultures, hawks, and eagles)	Necrosyrtes monachus		Necrosyrtes monachus	2	1.7035	0.143	42	Prange	0
Falconiformes	Accipitridae (Old world vultures, hawks, and eagles)	Neophron percnopterus		Neophron percnopterus	1	2.134	0.138	43	Prange	0
Falconiformes	Accipitridae (Old world vultures, hawks, and eagles)	Haliaeetus leucocephalus		Haliaeetus leucocephalus	1	4.082	0.272	44	Prange	0
Falconiformes	Falconidae (Falcons and caracaras)	Aquila rapax		Aquila rapax	2	2.1665	0.166	45	Prange	0
Falconiformes	Falconidae (Falcons and caracaras)	Butastur rufipennis		Butastur rufipennis	1	0.305	0.027	46	Prange	0
Falconiformes	Falconidae (Falcons and caracaras)	Circus macrourus		Circus macrourus	1	0.416	0.025	47	Prange	0
Falconiformes	Falconidae (Falcons and caracaras)	Circus pygargus		Circus pygargus	1	0.286	0.022	48	Prange	0
Falconiformes	Falconidae (Falcons and caracaras)	Falco naumanni		Falco naumanni	1	0.124	0.0058	49	Prange	0
Falconiformes	Falconidae (Falcons and caracaras)	Falco rupicoloides		Falco rupicoloides	2	0.1935	0.0125	50	Prange	0
Falconiformes	Falconidae (Falcons and caracaras)	Falco sparverius		Falco sparverius	6	0.0973333	0.00602	51	Prange	0
Falconiformes	Falconidae (Falcons and caracaras)	Falco tinnunculus		Falco tinnunculus	2	0.1995	0.0135	52	Prange	0
Falconiformes	Falconidae (Falcons and caracaras)	Melierax gabar		Melierax gabar	2	0.146	0.00942	53	Prange	0
Falconiformes	Falconidae (Falcons and caracaras)	Melierax poliopterus		Melierax poliopterus	2	0.5375	0.049	54	Prange	0
Falconiformes	Falconidae (Falcons and caracaras)	Milvus migrans		Milvus migrans	1	0.567	0.046	55	Prange	0
Falconiformes	Falconidae (Falcons and caracaras)	Poliohierax semitorquatus	Polihierax semitorquatus	Polihierax semitorquatus	1	0.057	0.00406	56	Prange	0
Falconiformes	Falconidae (Falcons and caracaras)	Polyborus plancus	Caracara plancus	Caracara plancus	1	1.072	0.088	57	Prange	0
Galliformes	Phasianidae (Pheasants, quails, and partridges)	Acryllium vulturinum		Acryllium vulturinum	2	1.624	0.0865	58	Prange	0
Galliformes	Phasianidae (Pheasants, quails, and partridges)	Francolinus sephaena		Francolinus sephaena	1	0.263	0.012	59	Prange	0
Galliformes	Phasianidae (Pheasants, quails, and partridges)	Numida meleagris		Numida meleagris	1	1.281	0.067	60	Prange	0
Galliformes	Phasianidae (Pheasants, quails, and partridges)	Pternistis leucoscepus	Francolinus leucoscepus	Francolinus leucoscepus	2	0.61	0.0275	61	Prange	0
Galliformes	Meleagrididae (turkeys)	Meleagris gallopavo osceola	Meleagris gallopavo	Meleagris gallopavo	1	2.453	0.317	62	Prange	0
Gruiformes	Gruidae (cranes)	Grus canadensis tabida	Grus canadensis	Grus canadensis	3	4.90433	0.310333	63	Prange	0
Gruiformes	Gruidae (cranes)	Grus canadensis pratensis	Grus canadensis	Grus canadensis	1	2.36	0.214	64	Prange	0
Gruiformes	Rallidae (rail-like birds)	Fulica cristata		Fulica cristata	1	0.686	0.036	65	Prange	0
Gruiformes	Rallidae (rail-like birds)	Porphyrio alba	extinct	extinct	4	0.58225	0.04	66	Prange	0
Gruiformes	Rallidae (rail-like birds)	Rallus longirostus	Rallus longirostis	Rallus longirostis	1	0.306	0.0123	67	Prange	0
Gruiformes	Otididae (bustards)	Choriotis kori	Ardeotis kori	Ardeotis kori	1	6.3	0.338	68	Prange	0
Gruiformes	Otididae (bustards)	Neotis heuglinii		Neotis heuglinii	1	2.83	0.135	69	Prange	0
Charadriiformes	Jacanidae (jacanas)	Actophilornis africanus		Actophilornis africanus	3	0.159	0.0131667	70	Prange	0
Charadriiformes	Haematopodidae (oystercatchers)	Haematopus palliatus		Haematopus palliatus	1	0.615	0.033	71	Prange	0
Charadriiformes	Charadriidae (plovers)	Charadrius asiaticus		Charadrius asiaticus	1	0.071	0.0036	72	Prange	0
Charadriiformes	Charadriidae (plovers)	Charadrius pecuarius		Charadrius pecuarius	6	0.0291667	0.00172333	73	Prange	0
Charadriiformes	Charadriidae (plovers)	Charadrius tricollaris		Charadrius tricollaris	2	0.0285	0.001705	74	Prange	0
Charadriiformes	Charadriidae (plovers)	Hoplopterus spinosus	Vanellus spinosus	Vanellus spinosus	1	0.15	0.011	75	Prange	0
Charadriiformes	Charadriidae (plovers)	Squatarola squatarola	Pluvialis squatarola	Pluvialis squatarola	1	0.191	0.00844	76	Prange	0
Charadriiformes	Charadriidae (plovers)	Stephanibyx coronatus	Vanellus coronatus	Vanellus coronatus	5	0.1544	0.011	77	Prange	0
Charadriiformes	Scolopacidae (Sandpipers and their allies)	Calidris minuta		Calidris minuta	3	0.0203333	0.00107667	78	Prange	0
Charadriiformes	Scolopacidae (Sandpipers and their allies)	Calidris temminckii		Calidris temminckii	1	0.02	0.00102	79	Prange	0
Charadriiformes	Scolopacidae (Sandpipers and their allies)	Calidris testacea	Calidris ferruginea	Calidris ferruginea	1	0.055	0.00267	80	Prange	0
Charadriiformes	Scolopacidae (Sandpipers and their allies)	Ereunetes mauri	Calidris mauri	Calidris mauri	2	0.0245	0.001055	81	Prange	0
Charadriiformes	Scolopacidae (Sandpipers and their allies)	Catoptrophorus s. Semipalmatus	Catoptrophorus semipalmatus	Catoptrophorus semipalmatus	1	0.0255	0.0013	82	Prange	0
Charadriiformes	Scolopacidae (Sandpipers and their allies)	Crocethia alba	Calidris alba	Calidris alba	1	0.049	0.00236	83	Prange	0
Charadriiformes	Scolopacidae (Sandpipers and their allies)	Limosa limosa		Limosa limosa	1	0.214	0.014	84	Prange	0
Charadriiformes	Scolopacidae (Sandpipers and their allies)	Totanus melanoleucus	Tringa melanoleuca	Tringa melanoleuca	1	0.214	0.0105	85	Prange	0
Charadriiformes	Scolopacidae (Sandpipers and their allies)	Tringa glareola		Tringa glareola	3	0.0513333	0.00281333	86	Prange	0
Charadriiformes	Scolopacidae (Sandpipers and their allies)	Tringa hypoleucos	Actitis hypoleucos	Actitis hypoleucos	1	0.045	0.00217	87	Prange	0
Charadriiformes	Scolopacidae (Sandpipers and their allies)	Tringa ocrophus	Tringa ochropus	Tringa ochropus	1	0.076	0.00371	88	Prange	0
Charadriiformes	Recurvirostridae (stilts and avocets)	Recurvirostra avosetta		Recurvirostra avosetta	1	0.247	0.019	89	Prange	0
Charadriiformes	Burhinidae (thick-knees)	Burhinus senegalensis		Burhinus senegalensis	2	0.318	0.022	90	Prange	0
Charadriiformes	Burhinidae (thick-knees)	Burhinus superciliaris		Burhinus superciliaris	2	0.449	0.032	91	Prange	0
Charadriiformes	Glareolidae (pranticoles and coursers)	Glareola pratincola		Glareola pratincola	4	0.06575	0.00389	92	Prange	0
Charadriiformes	Laridae (gulls and terns)	Chlidonias leucoptera	Chlidonias leucopterus	Chlidonias leucopterus	3	0.062	0.00376	93	Prange	0
Charadriiformes	Laridae (gulls and terns)	Chlidonias nigra surinamensis	Chlidonias niger	Chlidonias niger	1	0.056	0.00243	94	Prange	0
Charadriiformes	Laridae (gulls and terns)	Gelochelidon nilotica	Sterna nilotica	Sterna nilotica	2	0.2085	0.0135	95	Prange	0
Charadriiformes	Laridae (gulls and terns)	Hydroprogne caspia	Sterna caspia	Sterna caspia	1	0.69	0.048	96	Prange	0
Charadriiformes	Laridae (gulls and terns)	Larus dominicanus		Larus dominicanus	4	1.209	0.07675	97	Prange	0
Charadriiformes	Laridae (gulls and terns)	Larus cirrocephalus		Larus cirrocephalus	4	0.3495	0.02225	98	Prange	0
Charadriiformes	Laridae (gulls and terns)	Sterna albifrons antillarum	Sterna albifrons	Sterna albifrons	4	0.04625	0.0024775	99	Prange	0
Columbiformes	Pteroclidae (sand grouse)	Pterocles exustus		Pterocles exustus	2	0.196	0.009085	100	Prange	0
Columbiformes	Columbidae (pigeons and doves)	Columbigallina p. passerina	Columbina passerina	Columbina passerina	2	0.0395	0.001155	101	Prange	0
Columbiformes	Columbidae (pigeons and doves)	Oena capensis		Oena capensis	1	0.031	0.00082	102	Prange	0
Columbiformes	Columbidae (pigeons and doves)	Streptopelia capicola		Streptopelia capicola	1	0.113	0.0049	103	Prange	0
Columbiformes	Columbidae (pigeons and doves)	Streptopelia decipiens		Streptopelia decipiens	2	0.1395	0.00617	104	Prange	0
Columbiformes	Columbidae (pigeons and doves)	Streptopelia senegalensis	Stigmatopelia senegalensis	Stigmatopelia senegalensis	1	0.09	0.0037	105	Prange	0
Columbiformes	Columbidae (pigeons and doves)	Zenaida asiatica		Zenaida asiatica	2	0.2035	0.00874	106	Prange	0
Columbiformes	Columbidae (pigeons and doves)	Zenaida auriculata		Zenaida auriculata	3	0.128333	0.00392	107	Prange	0
Columbiformes	Columbidae (pigeons and doves)	Zenaidura macroura	Zenaida macroura	Zenaida macroura	1	0.106	0.00407	108	Prange	0
Psittaciformes	Psittacidae (parrots and their allies)	Agapornis fischeri		Agapornis fischeri	2	0.0365	0.002145	109	Prange	0
Psittaciformes	Psittacidae (parrots and their allies)	Agapornis personata	Agapornis personatus	Agapornis personatus	1	0.037	0.00267	110	Prange	0
Psittaciformes	Psittacidae (parrots and their allies)	Aratinga erythrogenys		Aratinga erythrogenys	1	0.2	0.0095	111	Prange	0
Psittaciformes	Psittacidae (parrots and their allies)	Forpus coelestes	Forpus coelestis	Forpus coelestis	4	0.02875	0.00132	112	Prange	0
Psittaciformes	Psittacidae (parrots and their allies)	Pionus chalcopterus		Pionus chalcopterus	1	0.254	0.0102	113	Prange	0
Psittaciformes	Psittacidae (parrots and their allies)	Poicephalus rufiventris		Poicephalus rufiventris	1	0.132	0.0105	114	Prange	0
Psittaciformes	Psittacidae (parrots and their allies)	Psittacus erithracus	Psittacus erithacus	Psittacus erithacus	2	0.293	0.0205	115	Prange	0
Cuculiformes	Musophagidae (tauracos)	Crinifer leucogaster	Corythaixoides leucogaster	Corythaixoides leucogaster	1	0.231	0.011	116	Prange	0
Cuculiformes	Musophagidae (tauracos)	Tauraco hartlaubi		Tauraco hartlaubi	2	0.263	0.0115	117	Prange	0
Cuculiformes	Cuculidae (cuckoos, roadrunners, and anis)	Centropus superciliosus		Centropus superciliosus	1	0.132	0.0064	118	Prange	0
Strigiformes	Strigidae (owls)	Ciccaba nigrolineata	Strix nigrolineata	Strix nigrolineata	1	0.43	0.036	119	Prange	0
Strigiformes	Strigidae (owls)	Glaucidium brasilianum		Glaucidium brasilianum	1	0.061	0.00384	120	Prange	0
Strigiformes	Strigidae (owls)	Glaucidium perlatum		Glaucidium perlatum	1			121	Prange	0
Strigiformes	Strigidae (owls)	Speotyto cunicularia floridana	Athene cunicularia	Athene cunicularia	3	0.182	0.00764	122	Prange	0
Caprimulgiformes	Caprimulgidae (Night jars)	Caprimulgus europaeus		Caprimulgus europaeus	2	0.0475	0.002925	123	Prange	0
Caprimulgiformes	Caprimulgidae (Night jars)	Chordeiles minor		Chordeiles minor	1	0.069	0.00297	124	Prange	0
Caprimulgiformes	Caprimulgidae (Night jars)	Scotornis climacurus	Caprimulgus climacurus	Caprimulgus climacurus	1	0.035	0.00149	125	Prange	0
Apodiformes	Apodidae (swifts)	Apus affinis		Apus affinis	1	0.026	0.00137	126	Prange	0
Apodiformes	Trochilidae (hummingbirds)	Phaethornis superciliosus		Phaethornis superciliosus	1	0.0036	0.00025	127	Prange	0
Apodiformes	Trochilidae (hummingbirds)	Archilochus colubris		Archilochus colubris	1	0.0035	8.8e-05	128	Prange	0
Coliiformes	Coliidae (mousebirds)	Colius macrourus	Urocolius macrourus	Urocolius macrourus	3	0.05	0.00256333	129	Prange	0
Trogoniformes	Trogonidae (trogons)	Trogon personatus		Trogon personatus	1	0.053	0.00196	130	Prange	0
Trogoniformes	Trogonidae (trogons)	Trogon violaceus		Trogon violaceus	1	0.052	0.00177	131	Prange	0
Coraciiformes	Alcedinidae (kingfishers)	Ceryle rudis		Ceryle rudis	1	0.058	0.00418	132	Prange	0
Coraciiformes	Alcedinidae (kingfishers)	Corythornis cristata	Alcedo cristata	Alcedo cristata	1	0.013	0.00091	133	Prange	0
Coraciiformes	Alcedinidae (kingfishers)	Halcyon leucocephala		Halcyon leucocephala	1	0.042	0.00257	134	Prange	0
Coraciiformes	Alcedinidae (kingfishers)	Megaceryle a. alcyon	Megaceryle alcyon	Megaceryle alcyon	1	0.156	0.0071	135	Prange	0
Coraciiformes	Meropidae (bee-eaters)	Melittophagus revoilii	Merops revoilii	Merops revoilii	6	0.0141667	0.000808333	136	Prange	0
Coraciiformes	Meropidae (bee-eaters)	Merops nubicus		Merops nubicus	1	0.046	0.00276	137	Prange	0
Coraciiformes	Meropidae (bee-eaters)	Merops superciliosus		Merops superciliosus	1	0.047	0.00235	138	Prange	0
Coraciiformes	Coraciidae (rollers)	Coracias garrulus		Coracias garrulus	1	0.103	0.00691	139	Prange	0
Coraciiformes	Coraciidae (rollers)	Coracias naevia		Coracias naevia	1	0.151	0.0102	140	Prange	0
Coraciiformes	Phoeniculidae (woodhoopoes)	Phoeniculus purpureus		Phoeniculus purpureus	1	0.09	0.00655	141	Prange	0
Coraciiformes	Phoeniculidae (woodhoopoes)	Rhinopomastus minor		Rhinopomastus minor	1	0.022	0.00125	142	Prange	0
Coraciiformes	Bucerotidae (hornbills)	Aceros undulatus		Aceros undulatus	1	1.431	0.142	143	Prange	0
Coraciiformes	Bucerotidae (hornbills)	Tockus deckeni		Tockus deckeni	1	0.169	0.01075	144	Prange	0
Coraciiformes	Bucerotidae (hornbills)	Tockus erythrorhynchus		Tockus erythrorhynchus	1	0.13	0.01	145	Prange	0
Coraciiformes	Bucerotidae (hornbills)	Tockus flavirostris		Tockus flavirostris	1	0.201	0.014	146	Prange	0
Piciformes	Capitonidae (barbets)	Trachyphonus erythrocephalus		Trachyphonus erythrocephalus	1	0.06	0.00423	147	Prange	0
Piciformes	Capitonidae (barbets)	Tricholaema melanocephalum	Tricholaema melanocephala	Tricholaema melanocephala	3	0.0213333	0.00125667	148	Prange	0
Piciformes	Picidae (woodpeckers)	Campethera nubica		Campethera nubica	2	0.056	0.00338	149	Prange	0
Piciformes	Picidae (woodpeckers)	Dendrocopus villosus	Picoides villosus	Picoides villosus	1	0.059	0.00322	150	Prange	0
Piciformes	Picidae (woodpeckers)	Dendrocopus pubescens	Picoides pubescens	Picoides pubescens	1	0.025	0.00108	151	Prange	0
Piciformes	Picidae (woodpeckers)	Melanerpes pucherani		Melanerpes pucherani	1	0.058	0.00277	152	Prange	0
Piciformes	Picidae (woodpeckers)	Picumnus olivaceus		Picumnus olivaceus	1	0.0087	0.00049	153	Prange	0
Piciformes	Picidae (woodpeckers)	Veniliornis callonotus		Veniliornis callonotus	1	0.029	0.0016	154	Prange	0
Passeriformes	Dendrocolaptidae (woodcreepers)	Dendrocincla tyrannina		Dendrocincla tyrannina	1	0.031	0.00163	155	Prange	0
Passeriformes	Furnariidae (oven birds)	Furnarius leucopus		Furnarius leucopus	1	0.041	0.00251	156	Prange	0
Passeriformes	Furnariidae (oven birds)	Geositta peruviana		Geositta peruviana	2	0.018	0.0007	157	Prange	0
Passeriformes	Furnariidae (oven birds)	Synallaxis brachyura		Synallaxis brachyura	1	0.0126	0.00062	158	Prange	0
Passeriformes	Formicariidae (antbirds)	Gymnopithys leucaspis		Gymnopithys leucaspis	1	0.03	0.0013	159	Prange	0
Passeriformes	Formicariidae (antbirds)	Sakesphorus bernardi		Sakesphorus bernardi	2	0.0305	0.00143	160	Prange	0
Passeriformes	Pipridae (manakins)	Manacus manacus		Manacus manacus	2	0.01535	0.000615	161	Prange	0
Passeriformes	Tyrannidae (tyrant flycatchers)	Camptostoma obsoletum		Camptostoma obsoletum	1	0.007	0.00026	162	Prange	0
Passeriformes	Tyrannidae (tyrant flycatchers)	Contopus cinereus		Contopus cinereus	2	0.00995	0.000415	163	Prange	0
Passeriformes	Tyrannidae (tyrant flycatchers)	Elaenia flavogaster		Elaenia flavogaster	1	0.021	0.00097	164	Prange	0
Passeriformes	Tyrannidae (tyrant flycatchers)	Empidonax virescens		Empidonax virescens	1	0.013	0.00054	165	Prange	0
Passeriformes	Tyrannidae (tyrant flycatchers)	Euscarthmus meloryphus		Euscarthmus meloryphus	1	0.0045	0.00021	166	Prange	0
Passeriformes	Tyrannidae (tyrant flycatchers)	Myiobius barbatus		Myiobius barbatus	1	0.0078	0.00031	167	Prange	0
Passeriformes	Tyrannidae (tyrant flycatchers)	Pipromorpha oleaginea	Mionectes oleagineus	Mionectes oleagineus	1	0.0104	0.00049	168	Prange	0
Passeriformes	Tyrannidae (tyrant flycatchers)	Todirostrum cinereum		Todirostrum cinereum	1	0.0053	0.00021	169	Prange	0
Passeriformes	Tyrannidae (tyrant flycatchers)	Tyrannus tyrannus		Tyrannus tyrannus	1	0.043	0.00164	170	Prange	0
Passeriformes	Tyrannidae (tyrant flycatchers)	Tyrannus d. domincensis	Tyrannus dominicensis	Tyrannus dominicensis	1	0.042	0.00181	171	Prange	0
Passeriformes	Hirundinidae (swallows)	Hirundo aethiopica		Hirundo aethiopica	1	0.013	0.00067	172	Prange	0
Passeriformes	Hirundinidae (swallows)	Ptyonoprogne fuligula	Hirundo fuligula	Hirundo fuligula	2	0.0155	0.000775	173	Prange	0
Passeriformes	Corvidae (crows, jays and magpies)	Corvus corax		Corvus corax	1	0.457	0.034	174	Prange	0
Passeriformes	Corvidae (crows, jays and magpies)	Corvus ossifragus		Corvus ossifragus	1	0.209	0.014	175	Prange	0
Passeriformes	Corvidae (crows, jays and magpies)	Cyanocorax mystacalis		Cyanocorax mystacalis	1	0.148	0.00751	176	Prange	0
Passeriformes	Corvidae (crows, jays and magpies)	Aphelocoma c. coerulescens	Aphelocoma coerulescens	Aphelocoma coerulescens	1	0.0731	0.0036	177	Prange	0
Passeriformes	Paridae (titmice)	Parus carolinensis		Parus carolinensis	1	0.0077	0.00024	178	Prange	0
Passeriformes	Sittidae (nuthatches)	Sitta pusilla		Sitta pusilla	1	0.0097	0.00039	179	Prange	0
Passeriformes	Troglodytidae (wrens)	Campylorhynchus fasciatus		Campylorhynchus fasciatus	1	0.037	0.00168	180	Prange	0
Passeriformes	Troglodytidae (wrens)	Thryothorus maculipectus		Thryothorus maculipectus	1	0.0122	0.00062	181	Prange	0
Passeriformes	Sylviidae (Old World warblers)	Polioptila plumbea		Polioptila plumbea	3	0.00443333	0.000206667	182	Prange	0
Passeriformes	Sylviidae (Old World warblers)	Ramphocaenus melanurus		Ramphocaenus melanurus	1	0.0078	0.00037	183	Prange	0
Passeriformes	Bombycillidae (waxwings)	Bombycilla cedrorum		Bombycilla cedrorum	2	0.0345	0.001285	184	Prange	0
Passeriformes	Lanriidae (shrikes)	Lanius l. ludovicianus	Lanius ludovicianus	Lanius ludovicianus	1	0.05	0.00161	185	Prange	0
Passeriformes	Vireonidae (vireos)	Vireo olivaceus		Vireo olivaceus	2	0.01245	0.000625	186	Prange	0
Passeriformes	Coerebidae (honeycreeper)	Coereba flaveola		Coereba flaveola	1	0.0083	0.00039	187	Prange	0
Passeriformes	Parulidae (woodwarblers and bananaquits)	Dendroica petechia		Dendroica petechia	1	0.0088	0.00052	188	Prange	0
Passeriformes	Parulidae (woodwarblers and bananaquits)	Dendroica pinus florida	Dendroica pinus	Dendroica pinus	1	0.014	0.00058	189	Prange	0
Passeriformes	Parulidae (woodwarblers and bananaquits)	Helmitheros vernivorus	Helmitheros vermivorum	Helmitheros vermivorum	1	0.013	0.00061	190	Prange	0
Passeriformes	Parulidae (woodwarblers and bananaquits)	Parula a. americana	Parula americana	Parula americana	1	0.0073	0.00031	191	Prange	0
Passeriformes	Parulidae (woodwarblers and bananaquits)	Oporornis philadelphia		Oporornis philadelphia	1	0.0136	0.00037	192	Prange	0
Passeriformes	Icteridae (tropicals)	Agelaius phoeniceus floridanus	Agelaius phoeniceus	Agelaius phoeniceus	1	0.0318	0.00134	193	Prange	0
Passeriformes	Emberizidae (=Fringillidae in part : seedeaters)	Ammospiza maritima peninsulae	Ammodramus maritimus	Ammodramus maritimus	1	0.021	0.0009	194	Prange	0
Passeriformes	Emberizidae (=Fringillidae in part : seedeaters)	Arremon abeillei		Arremon abeillei	1	0.022	0.00118	195	Prange	0
Passeriformes	Emberizidae (=Fringillidae in part : seedeaters)	Arremonops conirostris		Arremonops conirostris	1	0.038	0.0191	196	Prange	0
Passeriformes	Emberizidae (=Fringillidae in part : seedeaters)	Atlapetes brunneinucha	Arremon brunneinucha	Arremon brunneinucha	1	0.036	0.00202	197	Prange	0
Passeriformes	Emberizidae (=Fringillidae in part : seedeaters)	Cyanocompsa cyanoides		Cyanocompsa cyanoides	1	0.026	0.00145	198	Prange	0
Passeriformes	Emberizidae (=Fringillidae in part : seedeaters)	Oryzoborus angolensis		Oryzoborus angolensis	3	0.0101	0.00063	199	Prange	0
Passeriformes	Emberizidae (=Fringillidae in part : seedeaters)	Pipilo e. erythrophthalmus	Pipilo erythrophthalmus	Pipilo erythrophthalmus	1	0.04	0.00172	200	Prange	0
Passeriformes	Emberizidae (=Fringillidae in part : seedeaters)	Pooecetes g. gramineus	Pooecetes gramineus	Pooecetes gramineus	1	0.027	0.00119	201	Prange	0
Passeriformes	Emberizidae (=Fringillidae in part : seedeaters)	Rhodospingus cruentus		Rhodospingus cruentus	1	0.0094	0.00047	202	Prange	0
Passeriformes	Emberizidae (=Fringillidae in part : seedeaters)	Saltador maximus	Saltator maximus	Saltator maximus	1	0.05	0.00241	203	Prange	0
Passeriformes	Emberizidae (=Fringillidae in part : seedeaters)	Sicalis flaveola		Sicalis flaveola	1	0.019	0.00117	204	Prange	0
Passeriformes	Emberizidae (=Fringillidae in part : seedeaters)	Spizella p. Passerina	Spizella passerina	Spizella passerina	1	0.013	0.00051	205	Prange	0
Passeriformes	Emberizidae (=Fringillidae in part : seedeaters)	Sporophila peruviana		Sporophila peruviana	1	0.0088	0.00052	206	Prange	0
Passeriformes	Emberizidae (=Fringillidae in part : seedeaters)	Volatinia jacarina		Volatinia jacarina	1	0.0082	0.00037	207	Prange	0
Passeriformes	Emberizidae (=Fringillidae in part : seedeaters)	Zontrichia albicollis	Zonotrichia albicollis	Zonotrichia albicollis	1	0.032	0.0011	208	Prange	0
Falconiformes		Accipiter cooperii		Accipiter cooperii	13	0.378375	0.0255417		RBCM	0
Falconiformes		Accipiter gentilis		Accipiter gentilis	10	0.8342	0.05828		RBCM	0
Falconiformes		Accipiter striatus		Accipiter striatus	16	0.136217	0.00903467		RBCM	0
Podicipediformes		Aechmophorus occidentalis		Aechmophorus occidentalis	4	1.06	0.0686125		RBCM	0
Strigiformes		Aegolius acadicus		Aegolius acadicus	33	0.0787273	0.00455152		RBCM	0
Strigiformes		Aegolius funereus		Aegolius funereus	12	0.121842	0.00763333		RBCM	0
Anseriformes		Anas americana		Anas americana	8	0.559	0.0326375		RBCM	0
Charadriiformes (Scolopacidae)		Aphriza virgata		Aphriza virgata	6	0.17985	0.00746667		RBCM	0
Falconiformes		Aquila chrysaetos		Aquila chrysaetos	6	3.49733	0.358817		RBCM	0
Ciconiiformes		Ardea herodias		Ardea herodias	18	1.84903	0.185362		RBCM	0
Strigiformes		Asio flammeus		Asio flammeus	17	0.273867	0.0213563		RBCM	0
Strigiformes		Asio otus		Asio otus	7	0.214843	0.0164429		RBCM	0
Charadriiformes (Scolopacidae)		Bartramia longicauda		Bartramia longicauda	1	0.1162	0.0082		RBCM	0
Charadriiformes (Alcidae}		Brachyramphus marmoratus		Brachyramphus marmoratus	7	0.216086	0.00888333		RBCM	0
Strigiformes		Bubo scandiacus	Bubo scandiaca	Bubo scandiaca	9	0.538	0.116031		RBCM	0
Strigiformes		Bubo virginianus		Bubo virginianus	20	1.16639	0.0978		RBCM	0
Ciconiiformes		Bubulcus ibis		Bubulcus ibis	7	0.209583	0.0208714		RBCM	0
Falconiformes		Buteo jamaicensis		Buteo jamaicensis	5	0.9234	0.0841		RBCM	0
Charadriiformes (Scolopacidae)		Calidris maritima		Calidris maritima	12	0.0785	0.00393636		RBCM	0
Galliformes		Callipepla californica		Callipepla californica	9	0.16746	0.00692222		RBCM	0
Falconiformes		Cathartes aura		Cathartes aura	4	1.7377	0.10895		RBCM	0
Charadriiformes (Alcidae}		Cerorhinca monocerata		Cerorhinca monocerata	32	0.478312	0.0304774		RBCM	0
Charadriiformes (Charadriiidae)		Charadrius montanus		Charadrius montanus	1	0.104	0.0052		RBCM	0
Picidae		Colaptes auratus		Colaptes auratus	14	0.135471	0.00691429		RBCM	0
Columbiformes		Patagioenas fasciata		Patagioenas fasciata	8	0.4272	0.0143375		RBCM	0
Columbiformes		Columba livia		Columba livia	4	0.316625	0.015155		RBCM	0
Passeriformes (Corvidae)		Corvus brachyrhynchos		Corvus brachyrhynchos	15	0.406015	0.0244		RBCM	0
Passeriformes (Corvidae)		Corvus corax		Corvus corax	7	0.948375	0.0577		RBCM	0
Anseriformes		Cygnus buccinator		Cygnus buccinator	6	7.925	0.686267		RBCM	0
Picidae		Dryocopus pileatus		Dryocopus pileatus	8	0.2769	0.015225		RBCM	0
Falconiformes		Falco mexicanus		Falco mexicanus	3	0.403	0.0438667		RBCM	0
Falconiformes		Falco peregrinus		Falco peregrinus	3	0.89	0.06385		RBCM	0
Falconiformes		Falco rusticolus		Falco rusticolus	4	1.13105	0.084225		RBCM	0
Charadriiformes (Alcidae}		Fratercula cirrhata		Fratercula cirrhata	4	0.79715	0.04585		RBCM	0
Charadriiformes (Alcidae}		Fratercula corniculata		Fratercula corniculata	1	0.654	0.0295		RBCM	0
Gruiformes (Ralliformes)		Fulica americana		Fulica americana	6	0.513	0.0200167		RBCM	0
Procellariiformes		Fulmarus glacialis		Fulmarus glacialis	16	0.606875	0.0344933		RBCM	0
Gaviiformes		Gavia adamsii		Gavia adamsii	3	3.22487	0.257567		RBCM	0
Gaviiformes		Gavia immer		Gavia immer	14	3.0864	0.290506		RBCM	0
Gaviiformes		Gavia pacifica		Gavia pacifica	4	1.527	0.13735		RBCM	0
Gruiformes		Grus canadensis		Grus canadensis	5	2.0115	0.25258		RBCM	0
Charadriiformes (Scolopacidae)		Haematopus bachmani		Haematopus bachmani	7	0.589	0.03974		RBCM	0
Falconiformes		Haliaeetus leucocephalus		Haliaeetus leucocephalus	17	3.85519	0.28005		RBCM	0
Galliformes		Lagopus lagopus		Lagopus lagopus	7	0.49606	0.019725		RBCM	0
Galliformes		Lagopus leucura		Lagopus leucura	4	0.3567	0.01362		RBCM	0
Charadriiformes (Laridae)		Larus californicus		Larus californicus	6	0.7567	0.0411333		RBCM	0
Charadriiformes (Laridae)		Larus glaucescens		Larus glaucescens	13	1.03829	0.0738692		RBCM	0
Charadriiformes (Scolopacidae)		Limnodromus scolopaceus		Limnodromus scolopaceus	1	0.0955	0.0047		RBCM	0
Coraciiformes		Megaceryle alcyon		Megaceryle alcyon	20	0.150758	0.008757		RBCM	0
Anseriformes		Melanitta fusca		Melanitta fusca	7	1.09885	0.0789286		RBCM	0
Passeriformes (Corvidae)		Nucifraga columbiana		Nucifraga columbiana	1	0.1068	0.0068		RBCM	0
Strigiformes		Megascops kennicottii		Megascops kennicottii	17	0.152262	0.0101965		RBCM	0
Falconiformes		Pandion haliaetus		Pandion haliaetus	7	1.2631	0.103017		RBCM	0
Pelecaniformes		Pelecanus erythrorhynchos		Pelecanus erythrorhynchos	2	6.8			RBCM	0
Pelecaniformes		Phalacrocorax pelagicus		Phalacrocorax pelagicus	3	1.455	0.086		RBCM	0
Pelecaniformes		Phalacrocorax penicillatus		Phalacrocorax penicillatus	2	1.555	0.1406		RBCM	0
Procellariiformes		Phoebastria immutabilis		Phoebastria immutabilis	4	3.4772	0.1814		RBCM	0
Procellariiformes		Phoebastria nigripes		Phoebastria nigripes	6	5.31467	0.234383		RBCM	0
Passeriformes (Corvidae)		Pica pica		Pica pica	2	0.214	0.0117		RBCM	0
Charadriiformes (Charadriiidae)		Pluvialis dominica		Pluvialis dominica	1	0.124	0.0073		RBCM	0
Charadriiformes (Charadriiidae)		Pluvialis squatarola		Pluvialis squatarola	1	0.3128	0.0115		RBCM	0
Podicipediformes		Podiceps auritus		Podiceps auritus	10	0.319	0.02171		RBCM	0
Podicipediformes		Podiceps grisegena		Podiceps grisegena	5	0.921	0.05494		RBCM	0
Procellariiformes		Puffinus griseus		Puffinus griseus	47	0.859289	0.0450263		RBCM	0
Procellariiformes		Puffinus tenuirostris		Puffinus tenuirostris	3	0.836	0.0325		RBCM	0
Charadriiformes (Sternidae)		Sterna hirundo		Sterna hirundo	2	0.1303	0.0082		RBCM	0
Charadriiformes (Sternidae)		Sterna paradisaea		Sterna paradisaea	6	0.10154	0.00575		RBCM	0
Strigiformes		Strix nebulosa		Strix nebulosa	11	0.909378	0.0733		RBCM	0
Strigiformes		Strix occidentalis		Strix occidentalis	1	0.5912	0.0473		RBCM	0
Strigiformes		Strix varia		Strix varia	22	0.67856	0.052055		RBCM	0
Strigiformes		Surnia ulula		Surnia ulula	5	0.265567	0.01856		RBCM	0
Charadriiformes (Scolopacidae)		Tringa flavipes		Tringa flavipes	4	0.08405	0.0047625		RBCM	0
Charadriiformes (Scolopacidae)		Tringa incana	Heteroscelus incanus	Heteroscelus incanus	1	0.112	0.006		RBCM	0
Charadriiformes (Scolopacidae)		Tringa melanoleuca		Tringa melanoleuca	2	0.177	0.009		RBCM	0
Strigiformes		Tyto alba		Tyto alba	15	0.381591	0.0367133		RBCM	0
Charadriiformes (Alcidae}		Uria aalge		Uria aalge	11	0.758736	0.0473		RBCM	0
