# Supplementary material for: Exploring the Relationship between Skeletal Mass and Total Body Mass in Birds
Source: PLoS One. 2015 Oct 28;10(10):e0141794. doi: 10.1371/journal.pone.0141794 (PMC4625084; doi:10.1371/journal.pone.0141794)
Supplement: S3 Table — Dataset includes masses and measurements for individual bones/regions where available, not used in this study. (XLS) [file pone.0141794.s005.xls]

## Sheet: SkeletalData
species	group	order	taxon	accno	sex	age	freshmass	cranialmass	axialmass	axiocranialmass	hummass	ulnamass	radmass	manusmass	distalarmmass	armskelmass	femurmass	ttmass	tmmass	footskelmass	legskelmass	skelmass	pctwingofskel	humlen	humww	humdiamax	humdiamin	ulnalen	ulnaww	ulnadiamax	ulnadiamin	radlen	radww	raddiamax	raddiamin	cmclen	cmcww	femurlen	femurww	femurdia	ttlen	ttww	tmtlen	tmtww	brachind	notes
Accipiter cooperii	11.1	Accipitrifomes	Falconiformes	17009	F	AHY	359	1.7	6.9	8.6	1.4	1	0.4	NA	1.4	2.8	1.1	1.6	1.3	1.5	5.5	25.1	21.9	75.6	NA	5.5	4.9	79.5	NA	4.4	4.2	74.5	NA	2.8	2.2	NA	0.6	84.9	NA	5.8	89	NA	69.2	NA	1
Accipiter cooperii	11.1	Accipitrifomes	Falconiformes	17361	F	AHY	342.8	2.1	8.8	10.9	1.5	1.1	0.4	0.6	2.1	3.6	1.1	1.8	1.2	1.8	5.9	29.9	24.1	70.2	NA	5.6	4.9	75.9	NA	4.4	4.1	71.5	NA	2.9	2.2	40.4	NA	61.2	NA	5.6	85.4	NA	66.6	NA	0.9
Accipiter cooperii	11.1	Accipitrifomes	Falconiformes	20099	F	AHY	546	1.5	6.9	8.4	1.3	0.9	0.2	0.4	1.5	2.8	1	1.7	1	1.9	5.6	25.2	22.2	73.8	NA	5.3	5.2	77.4	NA	4.4	4.1	73.2	NA	2.8	2.3	41.9	NA	63.3	NA	5.6	87.8	NA	68	0.7	1
Accipiter cooperii	11.1	Accipitrifomes	Falconiformes	23660	F	AHY	NA	2.1	8.2	10.3	1.4	1.3	0.4	0.7	2.4	3.8	1	2.1	1.2	1.2	5.5	28.9	26.3	72.1	NA	5.6	5.4	74.8	NA	4.7	4.3	70.8	NA	2.9	2.3	40.9	NA	60.6	NA	6.2	84.1	NA	66.4	NA	1
Accipiter cooperii	11.1	Accipitrifomes	Falconiformes	23661	F	AHY	NA	1.8	7.8	9.6	1.4	1	0.4	0.6	2	3.4	1.1	1.7	1.3	1.4	5.4	27	24.8	73	NA	5.7	5.2	77.1	NA	4.8	4.4	73.1	NA	3	2.3	40.9	NA	62.1	NA	5.8	87.4	NA	67.4	NA	0.9
Accipiter cooperii	11.1	Falconiformes	Falconiformes	23377	M	AHY	264	1.4	5.2	6.6	0.9	0.8	0.2	0.4	1.4	2.3	0.7	1.2	0.7	1.1	3.7	18.5	24.9	64	NA	4.8	4.5	68.9	NA	4	3.7	64.2	NA	2.4	1.9	36	NA	54.8	NA	4.8	76.1	NA	61.2	NA	0.9
Accipiter cooperii	11.1	Falconiformes	Falconiformes	23601	M	AHY	260.4	1.2	5.4	6.6	0.9	0.7	0.3	0.4	1.3	2.2	0.7	1.1	0.8	1.2	3.7	18.4	23.9	63.6	NA	5	4.7	67.5	NA	4.3	4	63.8	NA	2.7	1.9	36	NA	54.6	0.4	5.2	78	NA	61.1	NA	0.9
Accipiter cooperii	11.1	Falconiformes	Falconiformes	23029	?	AHY	313.8	1.3	5	6.3	1	0.8	0.2	0.4	1.4	2.4	0.8	1.2	0.8	0.5	3.3	17.6	27.3	63.1	NA	5.1	4.5	68.5	NA	4	3.7	64.6	NA	2.5	1.9	36	NA	55.7	NA	4.9	77.5	NA	61.6	NA	0.9
Accipiter cooperii	11.1	Falconiformes	Falconiformes	23366	?	AHY	408	2.5	11.3	13.8	2.3	1.8	0.6	1	3.4	5.7	1.6	2.2	1.5	2.7	8	41.2	27.7	87	NA	6.7	7.3	98.7	NA	5.8	5.7	92.4	NA	3.5	2.6	50.9	NA	69.9	NA	7	95.1	NA	69.7	NA	0.9
Accipiter cooperii	11.1	Falconiformes	Falconiformes	22268	?	AHY	NA	1.6	4.8	6.4	0.9	0.8	0.2	0.4	1.4	2.3	0.7	1.2	0.7	0.6	3.2	17.4	26.4	63.3	0.5	4.9	4.5	66.9	NA	4	3.6	63	NA	2.5	1.9	35.6	NA	55.1	NA	4.8	76.1	NA	59.5	NA	0.9
Accipiter cooperii	11.1	Falconiformes	Falconiformes	23824	?	AHY	NA	1.9	7.8	9.7	1.4	1	0.4	0.6	2	3.4	1	1.9	1.2	1.3	5.4	27.2	25	72.3	NA	5.3	5	76.4	NA	4.7	4.4	71.7	NA	2.9	2.4	40.4	NA	60.8	NA	5.6	86.1	NA	65.1	NA	0.9
Accipiter cooperii	11.1	Falconiformes	Falconiformes	22402	F	AHY	533	2.1	7.4	9.5	1.4	1.2	0.4	0.7	2.3	3.7	1.1	2	1.2	2.3	6.6	30.1
Accipiter cooperii	12.1	Falconiformes	Falconiformes	17009	F	AHY	359	1.7	6.9	8.6	1.35	1	0.4		1.4	2.75	1.1	1.6	1.3	1.5	5.5	25.1	21.9124	75.59		5.54	4.94	79.51		4.42	4.2	74.51		2.78	2.17		0.59	84.87		5.79	88.97
Accipiter gentilis	11.1	Accipitrifomes	Falconiformes	22488	F	AHY	678	3.3	13.6	16.9	2.7	2.9	0.9	1.2	4.9	7.7	1.7	2.8	1.7	1.7	8	48.3	31.9	90.4	NA	7.2	6.9	103	NA	5.5	5.1	94.7	NA	3.3	2.5	55.8	NA	73.6	NA	6.3	96.8	NA	72.1	NA	0.9
Accipiter gentilis	11.1	Accipitrifomes	Falconiformes	22507	F	AHY	576	3.1	17.4	20.5	2.9	2.1	0.8	1.5	4.4	7.3	2.4	3.5	2.4	4.8	13.1	61.3	23.8	95.2	0.5	7.8	7	106.5	0.7	6.2	5.9	99.5	NA	3.8	2.8	57.4	NA	77.1	NA	7.8	103	NA	76.2	NA	0.9
Accipiter gentilis	11.1	Accipitrifomes	Falconiformes	22527	F	AHY	1190	3.5	20.3	23.8	3.8	3.6	1.1	1.9	6.6	10.4	2.7	4.4	2.6	3.8	13.5	71.6	29.1	98.7	NA	8.4	7.4	108.8	NA	6.5	6.2	102.2	NA	4.1	3	57.3	NA	77.6	NA	7.9	102	NA	76.1	NA	0.9
Accipiter gentilis	11.1	Accipitrifomes	Falconiformes	23253	F	AHY	1300.2	4	21.8	25.8	4.2	3.2	1.2	1.7	6.1	10.3	3	4.3	2.6	3	12.9	72.1	28.6	101	0.8	8.6	7.7	109.5	NA	6.8	6.4	103.3	NA	4.1	3.3	57	NA	78.8	NA	8.6	105.1	NA	78.1	NA	0.9
Accipiter gentilis	11.1	Accipitrifomes	Falconiformes	23610	F	AHY	1190	3.8	19.6	23.4	3.6	4.4	1.1	1.7	7.2	10.8	2.5	4.5	2.6	4.2	13.8	72.6	29.8	102.4	NA	8.2	7.5	111.3	0.7	6.7	6.4	105.3	NA	3.9	2.8	58.3	NA	80.2	NA	8.4	105.1	0.8	78.7	NA	0.9
Accipiter gentilis	11.1	Falconiformes	Falconiformes	22455	M	AHY	608	2.9	16.1	19	3.3	2.6	1.4	1	5	8.3	2.2	3	2	2.4	9.6	54.7	30.3	96.7	0.5	7.9	7.6	109.2	NA	6.2	6.1	101.1	0.6	4	2.9	59	NA	80.3	NA	7.4	102.1	NA	75.6	NA	0.9
Accipiter gentilis	11.1	Falconiformes	Falconiformes	22526	M	AHY	810	2.8	16.1	18.9	3	2.7	0.9	1.5	5.1	8.1	2.2	3.1	1.9	3.2	10.3	55.5	29	94.3	0.6	7.7	6.9	105.1	NA	6.2	5.8	98.5	NA	3.3	2.7	56.6	NA	75	NA	7.4	97.4	NA	73.6	NA	0.9
Accipiter gentilis	12.1	Falconiformes	Falconiformes	23761	M	HY	622	3.2	14.2	17.4	2.7	2.4	0.8	1.3	4.5	7.2	1.8	2.7	1.5	3.2	9.2	50.2	28.6853	93.07	0.57	7.75	6.91	103.7		6.25	6.02	98.55		3.53	2.77	53.72		72.99		7.34	98.22
Accipiter gentilis	13.1	Falconiformes	Falconiformes	23165	M	HY	677.8	2.9	13.4	16.3	2.4	2.3	0.8	1.3	4.4	6.8	1.6	2.4	1.7	3	8.7	47.3	28.7526	90.04	0.81	7.48	6.56	100.96		5.82	5.68	94.48		3.57	2.53	53.47		71.67	0.37	7.14	96.51	0.62
Accipiter gentilis	12.1	Falconiformes	Falconiformes	22528	M	HY	690	2.9	14.1	17	2.7	2.1	0.7	1.3	4.1	6.8	1.7	2.6	1.8	3.2	9.3	49.2	27.6423	92.23		7.65	7.11	102.94		6.2	5.77	96.43		3.73	2.74	52.93		72.01		7.31	97.67
Accipiter striatus	11.1	Accipitrifomes	Falconiformes	17530	F	AHY	148.8	NA	NA	4.6	0.7	NA	NA	NA	1	1.7	NA	NA	NA	NA	1.4	10.8	31.5	53.2	NA	4.8	4.4	64.5	NA	3.9	3.8	57.7	NA	2.4	1.6	33.3	NA	48.9	NA	4.1	64.6	NA	57	NA	NA
Accipiter striatus	11.1	Accipitrifomes	Falconiformes	18327	F	AHY	165	NA	NA	4.8	0.7	NA	NA	NA	1.4	2	NA	NA	NA	NA	1.6	12	33.3	54.1	NA	4.5	4.1	63.2	NA	3.8	3.6	58.1	NA	2.2	1.5	31.5	NA	49.2	NA	4	66.2	NA	57.3	NA	NA
Accipiter striatus	11.1	Accipitrifomes	Falconiformes	18541	F	AHY	158.7	NA	NA	4.1	0.6	NA	NA	NA	1	1.6	NA	NA	NA	NA	1.4	10	32	53.4	NA	4.3	4.1	61.9	NA	3.6	3.4	56.6	NA	2.1	1.3	33.6	NA	48.1	NA	3.6	65.7	NA	55.7	NA	NA
Accipiter striatus	11.1	Accipitrifomes	Falconiformes	19487	F	AHY	NA	NA	NA	4.1	0.7	NA	NA	NA	1	1.7	NA	NA	NA	NA	1.9	11.2	29.5	54.2	NA	4.9	4.4	63.5	NA	3.9	3.7	60.1	NA	2.3	1.4	34.7	NA	49.2	NA	4.1	67.4	NA	58	NA	NA
Accipiter striatus	11.1	Accipitrifomes	Falconiformes	22480	F	AHY	195	NA	NA	4.5	0.7	NA	NA	NA	NA	1	NA	NA	NA	NA	1.4	9.2	20.8	54.1	NA	4.9	4.4	63.2	NA	3.7	3.5	58.3	NA	2.3	1.6	33.2	NA	47.8	NA	3.9	65.4	NA	57.2	NA	NA
Accipiter striatus	11.1	Accipitrifomes	Falconiformes	22714	F	AHY	NA	NA	NA	4	0.6	NA	NA	NA	1.1	1	NA	NA	NA	NA	1.6	9.2	21.7	54.9	NA	4.6	4.3	64.7	NA	3.9	3.6	59.3	NA	2.3	1.6	33.6	NA	50.1	NA	4.2	66.1	NA	58.5	NA	NA
Accipiter striatus	11.1	Accipitrifomes	Falconiformes	22728	F	AHY	124	NA	NA	3.9	0.6	NA	NA	NA	0.9	1.5	NA	NA	NA	NA	1.4	9.7	30.9	52.5	NA	4.5	4.2	62.2	NA	4	3.6	57.7	NA	2.3	1.4	33	NA	47.1	NA	3.9	63.7	NA	56	NA	NA
Accipiter striatus	11.1	Accipitrifomes	Falconiformes	22732	F	AHY	164	NA	NA	4	0.6	NA	NA	NA	1.2	1.8	NA	NA	NA	NA	1.6	10.8	33.3	52.6	NA	4.6	4.4	60.2	NA	3.9	3.7	57.2	NA	2.4	1.5	32.4	NA	46.9	NA	4.2	62.8	NA	55.9	NA	NA
Accipiter striatus	11.1	Falconiformes	Falconiformes	17407	M	AHY	104	NA	NA	2.4	0.4	NA	NA	NA	0.6	1	NA	NA	NA	NA	0.8	6	33.3	46.2	NA	3.7	3.3	55	NA	2.9	2.8	50.4	NA	1.9	1.2	29	NA	43.1	NA	3.1	56.7	NA	52.7	NA	NA
Accipiter striatus	11.1	Falconiformes	Falconiformes	17535	M	AHY	105.7	NA	NA	2.4	0.3	NA	NA	NA	0.5	0.8	NA	NA	NA	NA	0.7	5.3	30.2	45	NA	3.6	3.2	52.7	NA	3	2.7	48.6	NA	1.7	1.2	28.1	NA	40.9	NA	2.9	55.7	NA	50.4	NA	NA
Accipiter striatus	11.1	Falconiformes	Falconiformes	22752	M	AHY	101	NA	NA	2.3	0.3	NA	NA	NA	0.4	0.7	NA	NA	NA	NA	0.7	5.1	27.5	44.9	NA	3.9	3.4	53.9	NA	3.1	3	47.4	NA	1.9	1.3	28	NA	41.8	NA	3.2	55.6	NA	50.3	NA	NA
Accipiter striatus	11.1	Falconiformes	Falconiformes	22753	M	AHY	82.4	NA	NA	1.7	0.3	NA	NA	NA	0.4	0.7	NA	NA	NA	NA	NA	NA	NA	44.4	NA	3.9	3.5	52.3	NA	3.1	2.9	49	NA	1.8	1.3	27.1	NA	40.7	NA	3.1	NA	NA	NA	NA	NA
Accipiter striatus	11.1	Falconiformes	Falconiformes	23798	M	AHY	98.4	NA	NA	2.4	0.4	NA	NA	NA	0.6	1	NA	NA	NA	NA	0.7	5.7	33.3	44.5	NA	3.8	3.4	52.5	NA	3.1	3	48.6	NA	1.8	1.3	27.2	NA	41.2	NA	3	54	NA	48.7	NA	NA
Accipiter striatus	11.1	Falconiformes	Falconiformes	17529	?	AHY	187.6	NA	NA	4.2	0.6	NA	NA	NA	1.3	1.9	NA	NA	NA	NA	1.6	11.2	33.9	51.8	NA	4.9	4.5	61.2	NA	4	3.7	53.8	NA	2.4	1.5	33.2	NA	47	NA	4.1	62.7	NA	55.8	NA	NA
Accipiter striatus	11.1	Falconiformes	Falconiformes	22335	?	AHY	NA	NA	NA	3.8	0.5	NA	NA	NA	0.8	1.3	NA	NA	NA	NA	1.1	8.5	29.4	50.4	NA	4.6	4.4	59.4	NA	3.8	3.7	55.5	NA	2.2	1.4	32.1	NA	45.9	NA	4.4	62.5	NA	55.8	NA	NA
Accipiter striatus	11.1	Falconiformes	Falconiformes	23775	?	AHY	NA	NA	NA	5.1	0.6	NA	NA	NA	1	1.6	NA	NA	NA	NA	1.3	10.8	29.6	54	NA	4.5	4.3	62.6	NA	3.9	3.6	57.3	NA	2.3	1.5	32.7	NA	48.7	NA	4	64.5	NA	56.6	NA	NA
Aechmophorus occidentalis	4	Podicipediformes	Podicipediformes	9933	F	AHY	NA	4.1	22.5	26.6	3.3	1.5	0.7	0.6	2.8	6.1	1.5	3.8	2.2	1.1	8.5	55.8	21.9	111.6	NA	5.5	4.6	102.9	NA	4.7	3.7	100.5	NA	3.5	2.5	50.2	NA	43.1	NA	6.5	112.7	NA	70.9	NA	1.1	No internal label
Aechmophorus occidentalis	4	Podicipediformes	Podicipediformes	10726	M	AHY	NA	6.1	35.3	41.4	5.8	2.5	1.1	0.9	4.4	10.2	2.5	6.1	2.8	1.3	12.6	87	23.4	128.4	NA	6.2	5.1	116.1	NA	5.4	4.3	112.2	NA	3.5	3	54.9	NA	47.7	NA	6.7	122	NA	77.9	NA	1.1	Greasy, no internal label
Aechmophorus occidentalis	4	Podicipediformes	Podicipediformes	23255	M	AHY	1060	2.8	23.8	26.6	3	1.9	0.8	0.6	3.3	6.3	1.9	4.3	2.3	1	9.4	58	21.7	111.6	1	5.5	4.6	102.9	NA	4.9	3.7	101.6	NA	3	2.3	50.2	NA	45	NA	6.5	112.3	NA	67.5	NA	1.1	Poor condition, shattered bones. Some splinters included in axial weight, humeri broken, wallthicknes 1.00[used humerus frm 9933
Aechmophorus occidentalis	4	Podicipediformes	Podicipediformes	10775	?	AHY	NA	3	31.1	34.1	5	2.2	1	0.7	3.9	8.8	1.9	5.4	3	1.4	11	73.7	23.9	127.1	NA	6	4.8	112.7	NA	5.1	4	110.5	NA	3.1	2.7	55.9	NA	47.9	NA	7.1	126.1	NA	77.6	NA	1.1
Aegolius acadicus	12	Strigiformes	Strigiformes	17262	F	AHY	92.7	NA	NA	2.6	0.3	NA	NA	NA	0.4	0.6	NA	NA	NA	NA	0.8	5.4	22.2	44.4	NA	3.1	2.7	50.5	NA	2.6	2.2	48.8	NA	1.7	1.5	22.6	NA	34.5	NA	2.7	47.8	NA	24	NA	NA
Aegolius acadicus	12	Strigiformes	Strigiformes	17318	F	AHY	66	NA	NA	2.6	0.2	NA	NA	NA	0.2	0.5	NA	NA	NA	NA	0.5	4.6	21.7	45.8	NA	3.2	2.7	52.7	NA	2.3	2	50.4	NA	1.6	1.2	22.4	NA	35.7	NA	2.7	50.2	NA	24.9	NA	NA
Aegolius acadicus	12	Strigiformes	Strigiformes	17325	F	AHY	86.4	NA	NA	2.2	0.2	NA	NA	NA	0.5	0.7	NA	NA	NA	NA	0.8	5.2	26.9	44.5	NA	2.9	2.8	51	NA	2.4	2.1	49.8	NA	1.5	1.3	23	NA	35.7	NA	2.5	48.4	NA	24.6	NA	NA
Aegolius acadicus	12	Strigiformes	Strigiformes	18238	F	AHY	52.2	0.6	NA	2.3	0.2	NA	NA	NA	0.4	0.6	NA	NA	NA	NA	0.6	4.7	25.5	41.7	NA	2.8	2.5	47.8	NA	2.2	1.9	46	NA	1.3	1.2	21.7	NA	33.4	NA	2.3	45.2	NA	23.6	NA	NA
Aegolius acadicus	12	Strigiformes	Strigiformes	18332	F	AHY	75	NA	NA	2.6	0.3	NA	NA	NA	0.4	0.6	NA	NA	NA	NA	0.6	5	24	45.7	NA	3.1	2.7	51.8	NA	2.5	2.3	50.2	NA	1.5	1.4	23.1	NA	35.7	NA	2.6	49.9	NA	25.4	NA	NA
Aegolius acadicus	12	Strigiformes	Strigiformes	19538	F	AHY	88.5	NA	NA	2.9	0.2	NA	NA	NA	0.4	0.7	NA	NA	NA	NA	0.7	5.7	24.6	45.2	NA	3	2.8	53.7	NA	2.3	2	51.3	NA	1.6	1.2	23.5	NA	NA	NA	NA	48.9	NA	24.9	NA	NA
Aegolius acadicus	12	Strigiformes	Strigiformes	19982	F	AHY	59.9	0.8	NA	2.3	0.2	NA	NA	NA	0.3	0.5	NA	NA	NA	NA	0.6	4.5	22.2	42.8	NA	3	2.5	49.1	NA	2.2	1.9	47	NA	1.4	1.2	22.3	NA	34.9	NA	2.7	46.5	NA	23.5	NA	NA
Aegolius acadicus	12	Strigiformes	Strigiformes	19997	F	AHY	88	NA	NA	2.4	0.2	NA	NA	NA	0.3	0.6	NA	NA	NA	NA	0.6	4.8	25	43.1	NA	3.1	2.7	49.5	NA	2.4	2	47.4	NA	1.5	1.3	22.2	NA	34.3	NA	2.6	NA	NA	24.3	NA	NA
Aegolius acadicus	12	Strigiformes	Strigiformes	23374	F	AHY	60.4	NA	NA	2.9	0.3	NA	NA	NA	0.4	0.7	NA	NA	NA	NA	0.6	5.3	24.5	45.8	NA	3.1	2.9	52.8	NA	2.5	2.3	51	NA	1.7	1.4	23.3	NA	34.2	NA	2.8	49.3	NA	25.6	NA	NA
Aegolius acadicus	12	Strigiformes	Strigiformes	23593	F	AHY	94.2	0.8	NA	2.4	0.2	NA	NA	NA	0.4	0.6	NA	NA	NA	NA	0.7	4.9	24.5	43.1	NA	3.1	2.7	50.9	NA	2.4	2.1	48.6	NA	1.4	1.3	22.7	NA	32.6	NA	2.7	47.1	NA	24.8	NA	NA
Aegolius acadicus	12	Strigiformes	Strigiformes	17362	M	AHY	79.1	NA	NA	2.1	0.2	NA	NA	NA	0.3	0.5	NA	NA	NA	NA	0.5	4.1	24.4	41.2	NA	2.8	2.5	47.3	NA	2.1	2	46.8	NA	1.3	1.2	21.7	NA	33.2	NA	2.4	45.9	NA	23.9	NA	NA
Aegolius acadicus	12	Strigiformes	Strigiformes	17531	M	AHY	73.8	0.8	NA	2.2	0.2	NA	NA	NA	0.2	0.4	NA	NA	NA	NA	0.5	3.9	17.9	39.6	NA	2.6	2.4	NA	NA	2.3	2.1	44.5	NA	1.2	1.1	21.1	NA	32.3	NA	2.3	NA	NA	23.3	NA	NA
Aegolius acadicus	12	Strigiformes	Strigiformes	18548	M	AHY	79	NA	NA	2.5	0.2	NA	NA	NA	0.4	0.6	NA	NA	NA	NA	0.6	4.7	23.4	43.8	NA	2.9	2.6	51.1	NA	2.2	2	28.9	NA	1.4	1.3	22.7	NA	33.7	NA	2.7	47.9	NA	24.2	NA	NA
Aegolius acadicus	12	Strigiformes	Strigiformes	19491	M	AHY	69	NA	NA	2.2	0.2	NA	NA	NA	0.3	0.5	NA	NA	NA	NA	0.5	4.2	23.8	40.9	NA	2.8	2.4	47.7	NA	2.1	1.9	46	NA	1.3	1.2	21.2	NA	33.1	NA	2.3	45.5	NA	24.4	NA	NA
Aegolius acadicus	12	Strigiformes	Strigiformes	19492	M	AHY	77	0.9	NA	2	0.2	NA	NA	NA	0.3	0.5	NA	NA	NA	NA	0.5	4	25	40.7	NA	2.8	2.4	46.6	NA	2.1	1.8	44.3	NA	1.2	1.1	20.1	NA	30.8	NA	2.5	44	NA	21.7	NA	NA
Aegolius acadicus	12	Strigiformes	Strigiformes	19962	M	AHY	60.9	NA	NA	1.7	0.2	NA	NA	NA	0.3	0.5	NA	NA	NA	NA	0.5	3.5	25.7	NA	NA	2.5	2.3	NA	NA	NA	NA	NA	NA	NA	NA	20.2	NA	32	NA	2.3	44.1	NA	22.5	NA	NA
Aegolius acadicus	12	Strigiformes	Strigiformes	22740	M	AHY	60.2	1	NA	2.5	0.2	NA	NA	NA	0.4	0.6	NA	NA	NA	NA	0.5	4.7	25.5	42.7	NA	3	2.5	50.4	NA	2.2	1.8	48.4	NA	1.6	1.1	21.5	NA	33.7	NA	2.4	46.4	NA	24.2	NA	NA
Aegolius acadicus	12	Strigiformes	Strigiformes	23152	M	AHY	68.4	NA	NA	2.2	0.2	NA	NA	NA	0.4	0.5	NA	NA	NA	NA	0.6	4.3	23.3	40.7	NA	2.8	2.6	48.2	NA	2.3	2	46.2	NA	1.4	1.3	21.6	NA	31.6	NA	2.6	45.4	NA	24.1	NA	NA
Aegolius acadicus	12	Strigiformes	Strigiformes	23153	M	AHY	76.6	NA	NA	2.3	0.2	NA	NA	NA	0.4	0.5	NA	NA	NA	NA	0.5	4.3	23.3	41.9	NA	2.9	2.5	48.2	NA	2.3	2	46.3	NA	1.5	1.3	21.5	NA	31.8	NA	2.5	45.3	NA	23.4	NA	NA
Aegolius acadicus	12	Strigiformes	Strigiformes	23821	M	AHY	60.6	0.9	NA	2.3	0.2	NA	NA	NA	0.3	0.5	NA	NA	NA	NA	0.5	4.2	23.8	43	NA	2.9	2.5	50.2	NA	2.3	1.9	48.4	NA	1.4	1.3	21.5	NA	32.6	NA	2.4	45.9	NA	23.2	NA	NA
Aegolius acadicus	12	Strigiformes	Strigiformes	18328	?	AHY	92.5	NA	NA	2.5	0.2	NA	NA	NA	0.3	0.6	NA	NA	NA	NA	0.6	4.9	24.5	42.6	NA	3	2.5	50.3	NA	2.3	2	48.6	NA	1.6	1.2	21.6	NA	33.1	NA	2.4	47.4	NA	23.4	NA	NA
Aegolius acadicus	12	Strigiformes	Strigiformes	18519	?	AHY	46	0.8	NA	2.4	0.2	NA	NA	NA	0.2	0.4	NA	NA	NA	NA	0.4	4	20	40.7	NA	2.8	2.5	47.4	NA	2.2	1.9	45.1	NA	1.5	1.2	21.3	NA	32.6	NA	2.6	44.7	NA	23.9	NA	NA
Aegolius acadicus	12	Strigiformes	Strigiformes	19939	?	AHY	145	1	NA	2.5	0.2	NA	NA	NA	0.4	0.6	NA	NA	NA	NA	0.5	4.6	26.1	41.2	NA	3	2.6	48.4	NA	2.3	2	46.8	NA	1.3	1.3	23.3	NA	33.5	NA	2.5	46.6	NA	24.3	NA	NA
Aegolius acadicus	12	Strigiformes	Strigiformes	22232	?	AHY	73	NA	NA	2.6	0.3	NA	NA	NA	0.3	0.6	NA	NA	NA	NA	0.6	5	24	45.4	NA	3.2	2.9	52.7	NA	2.5	2.2	50.5	NA	1.5	1.4	23	NA	36.1	NA	2.7	49.5	NA	25	NA	NA
Aegolius acadicus	12	Strigiformes	Strigiformes	23150	?	AHY	70.7	NA	NA	2.5	0.2	NA	NA	NA	0.4	0.6	NA	NA	NA	NA	0.6	4.7	23.4	40.7	NA	2.8	2.5	47	NA	2.2	2	45.1	NA	1.7	1.3	20.5	NA	31.2	NA	2.4	44.1	NA	22.8	NA	NA
Aegolius acadicus	12	Strigiformes	Strigiformes	23329	?	AHY	78	0.8	NA	2.4	0.2	NA	NA	NA	0.4	0.6	NA	NA	NA	NA	0.6	4.7	23.4	38.8	NA	2.8	2.5	47.1	NA	2.3	1.9	44.9	NA	1.4	1.2	20.4	NA	30.4	NA	2.6	44	NA	22.3	NA	NA
Aegolius acadicus	12	Strigiformes	Strigiformes	23763	?	AHY	184	0.9	NA	2.2	0.2	NA	NA	NA	0.4	0.6	NA	NA	NA	NA	0.6	4.4	25	41.8	NA	3	2.7	48.4	NA	2.3	2	47.1	NA	1.4	1.3	21	NA	31.2	NA	2.6	45.2	NA	23.3	NA	NA
Aegolius acadicus	13	Strigiformes	Strigiformes	19537	M	HY	48			1.7	0.2				0.2	0.4					0.4	3.3	24.2424	41.62		2.67		48.35
Aegolius acadicus	14	Strigiformes	Strigiformes	22443	F	HY	55	0.9		1.9	0.2				0.3	0.5					0.45	3.8	26.3158	42.42		2.8		48.05
Aegolius acadicus	15	Strigiformes	Strigiformes	22440	M	HY	72			2.3	0.2				0.3	0.5					0.4	4.1	24.3902	40.42		2.6		47.24
Aegolius acadicus	16	Strigiformes	Strigiformes	22444	F	HY	82			2.3	0.25				0.35	0.6					0.55	4.6	26.087	42.6		2.84		50.23
Aegolius acadicus	17	Strigiformes	Strigiformes	23426	F	HY	85.9			2.5	0.25				0.3	0.6					0.7	5.1	23.5294	42.21		2.91
Aegolius acadicus	18	Strigiformes	Strigiformes	23788	F	HY	98			2.6	0.2				0.35	0.6					0.6	5	24	43.85		3.05		52.61
Aegolius funereus	12	Strigiformes	Strigiformes	19996	F	AHY	79.6	NA	NA	3.1	0.5	NA	NA	NA	0.4	0.7	NA	NA	NA	NA	0.6	5.7	24.6	45.3	NA	3.3	2.9	53	NA	2.6	2.3	51.1	NA	1.6	1.4	23.3	NA	34.5	NA	2.9	47.3	NA	21.8	NA	NA
Aegolius funereus	12	Strigiformes	Strigiformes	22674	F	AHY	112	NA	NA	4.5	0.5	NA	NA	NA	0.8	1.2	NA	NA	NA	NA	0.9	8.7	27.6	51.6	NA	3.7	3.2	58.7	NA	3	2.6	56.1	NA	1.9	1.6	26.2	NA	38.4	NA	3.1	52	NA	NA	NA	NA
Aegolius funereus	12	Strigiformes	Strigiformes	23378	F	AHY	132	NA	NA	4.6	0.4	NA	NA	NA	0.7	1.1	NA	NA	NA	NA	1	8.7	24.1	53.7	NA	3.7	3.2	61.8	NA	3	2.5	59	NA	1.7	1.6	27	NA	39.7	NA	3.2	54.9	NA	24.8	NA	NA
Aegolius funereus	12	Strigiformes	Strigiformes	23535	f	AHY	112.6	NA	NA	3.6	0.3	NA	NA	NA	0.5	0.9	NA	NA	NA	NA	0.7	6.7	25.4	50	NA	3.3	2.9	56.6	NA	2.6	2.3	54.6	NA	1.7	1.4	24.9	NA	36.9	NA	3	50.9	NA	23	NA	NA
Aegolius funereus	12	Strigiformes	Strigiformes	23595	F	AHY	86	NA	NA	4.4	0.4	NA	NA	NA	0.5	0.9	NA	NA	NA	NA	1	8.2	22	52.7	NA	3.6	3.3	59.3	NA	3	2.5	56.6	NA	1.9	1.6	25.5	NA	38.1	NA	3.2	52.9	NA	23.5	NA	NA
Aegolius funereus	12	Strigiformes	Strigiformes	23823	F	AHY	140	NA	NA	4.3	0.3	NA	NA	NA	0.7	1	NA	NA	NA	NA	1	8.3	24.1	NA	NA	3.6	3.3	58.6	NA	3.1	2.5	56.5	NA	2	1.6	26.6	NA	37.4	NA	3.2	51.1	NA	22.9	NA	NA
Aegolius funereus	12	Strigiformes	Strigiformes	22350	M	AHY	115	NA	NA	3.7	0.3	NA	NA	NA	0.5	0.8	NA	NA	NA	NA	0.8	6.9	23.2	47.1	NA	3.4	3.3	54.1	NA	2.8	2.3	52.2	NA	1.9	1.5	24.1	NA	34.8	NA	3	47.8	NA	22.3	NA	NA
Aegolius funereus	12	Strigiformes	Strigiformes	22445	M	AHY	105	NA	NA	5.2	0.4	NA	NA	NA	0.8	1.3	NA	NA	NA	NA	1.4	10.6	24.5	54.2	NA	3.9	3.4	61.3	NA	3.2	2.7	58.8	NA	2	1.6	28	NA	38.6	NA	3.6	53.6	NA	24.9	NA	NA
Aegolius funereus	12	Strigiformes	Strigiformes	23427	M	AHY	247	NA	NA	3.4	0.2	NA	NA	NA	0.6	0.9	NA	NA	NA	NA	0.7	6.5	27.7	49.4	NA	3.5	3	56	NA	2.7	2.3	53.9	NA	1.6	1.5	24.8	NA	37.1	NA	3.1	50.5	NA	22.9	NA	NA
Aegolius funereus	12	Strigiformes	Strigiformes	23507	M	AHY	96.2	NA	NA	3.3	0.3	NA	NA	NA	0.5	0.8	NA	NA	NA	NA	0.8	6.4	25	47.3	NA	3.4	3	53.6	NA	2.7	2.3	51.6	NA	1.5	1.5	23.8	NA	34.7	NA	2.9	48.4	NA	21.8	NA	NA
Aegolius funereus	13	Strigiformes	Strigiformes	23507	M	AHY	96.2			3.3	0.3				0.5	0.8					0.75	6.4	25	47.33		3.36		53.59
Aegolius funereus	14	Strigiformes	Strigiformes	23534	M	HY	115.2			3.6	0.3				0.45	0.7					0.6	6.2	22.5806	47.3		3.4		52.72
Aegolius funereus	15	Strigiformes	Strigiformes	19990	F	HY	121.5			4.5	0.45				0.6	1.1					1	8.7	25.2874	53.92		3.57		61.57
Anas americana	2	Anseriformes	Anseriformes	11282	F	AHY	NA	2.2	12.4	14.6	2	1	0.5	1	2.5	4.5	0.7	0.9	0.5	0.7	2.8	29.2	30.8	78	NA	6.4	5.4	66.4	NA	4.8	4.2	62.3	NA	2.9	2.6	49.1	NA	39.9	0.5	4.3	69.3	0.5	37.4	NA	1.2
Anas americana	2	Anseriformes	Anseriformes	13209	F	AHY	559	2.5	11.4	13.9	2.1	1.1	0.4	1	2.5	4.6	0.6	0.8	0.4	0.7	2.5	28.1	32.7	76.9	NA	6	5.1	64.9	NA	4.9	4.1	61.3	NA	2.8	2.5	48.1	NA	38.5	NA	3.9	65.8	0.3	36.3	NA	1.2
Anas americana	2	Anseriformes	Anseriformes	11266	M	AHY	NA	3	14.1	17.1	2.1	1.2	0.5	1.1	2.8	4.9	0.8	1.1	0.6	0.7	3.2	33.3	29.4	78.2	NA	6.7	6	66.3	0.7	5.2	4.5	61.7	NA	3.2	2.5	49.2	NA	39.9	NA	4.4	68.2	NA	37.8	NA	1.2
Anas americana	2	Anseriformes	Anseriformes	11272	M	AHY	NA	3.7	17.3	21	2.5	1.4	0.7	1.4	3.5	6	1	1.1	0.6	0.7	3.4	39.8	30.2	83.1	NA	6.5	5.8	69.1	NA	5.5	4.6	65.4	0.7	3.2	2.7	50.6	NA	40.1	NA	4.6	72	NA	39	NA	1.2
Anas americana	2	Anseriformes	Anseriformes	11276	M	AHY	NA	3.1	16.6	19.7	2.5	1.5	0.7	1.5	3.7	6.2	0.8	1.2	0.6	0.8	3.4	38.9	31.9	84.1	NA	6.8	5.6	69.7	NA	5.3	4.8	65.4	NA	3.3	3	52	0.7	41.6	NA	5.1	74.2	NA	38.6	NA	1.2
Anas americana	2	Anseriformes	Anseriformes	11277	M	AHY	NA	2.7	14.6	17.3	2.4	1.3	0.5	1.2	3	5.4	0.9	1	0.5	0.8	3.2	34.5	31.3	85.2	0.6	6.5	6.1	71	0.7	5.5	4.5	66.8	NA	3.1	2.9	52	0.9	42.8	NA	5	75	NA	40.1	NA	1.2
Anas americana	2	Anseriformes	Anseriformes	15413	M	AHY	NA	2.6	10.6	13.2	2.1	1	0.4	0.8	2.2	4.3	0.7	0.9	0.4	0.5	2.5	26.8	32.1	80.8	NA	6.6	5.4	68.2	NA	5.1	4.6	63.2	NA	2.9	2.7	48.9	NA	41.2	NA	4.5	71	NA	38.1	NA	1.2
Anas americana	2	Anseriformes	Anseriformes	9961	M	AHY	NA	2.9	12.8	15.7	2	1.6	0.6	1.2	3.4	5.4	0.5	0.9	0.5	0.1	2	30.5	35.4	79.2	NA	6.6	5.4	66.8	NA	5.1	4.4	62.4	NA	3.1	2.8	48.4	NA	40.1	NA	4.5	69.1	NA	37.9	NA	1.2
Anser albifrons	2	Anseriformes	Anseriformes	9936	M	AHY	NA	NA	NA	50.3	9.8	6	2.4	4.5	12.9	22.7	NA	NA	NA	NA	14.4	124.4	18.2	151.5	NA	10	9	143.3	0.7	7.5	7.1	137.8	NA	4.9	4	83.7	NA	69.1	NA	7.1	NA	NA	NA	NA	NA
Anser albifrons	2	Anseriformes	Anseriformes	9885	?	AHY	NA	NA	NA	30.6	6.4	4.4	2	3.2	9.6	15.9	NA	NA	NA	NA	9.5	81.4	19.5	151.9	NA	10.3	8.8	145.7	NA	7.2	7.1	137.9	NA	4.7	3.9	87.2	NA	70.4	NA	7.4	NA	NA	NA	NA	NA
Aphriza virgata	9.1	Charadriidae	Scolopacidae	11653	F	AHY	NA	NA	NA	3.6	0.5	NA	NA	NA	0.6	1.3	NA	NA	NA	NA	1	8.1	30.9	46	NA	3.4	NA	49.9	NA	NA	NA	NA	NA	NA	NA	NA	NA	NA	NA	NA	NA	NA	NA	NA	NA
Aphriza virgata	9.1	Charadriidae	Scolopacidae	17044	F	AHY	172	NA	NA	3.8	0.8	NA	NA	NA	0.9	1.7	NA	NA	NA	NA	0.6	8.4	40.5	46.8	NA	3.4	NA	50.1	NA	NA	NA	NA	NA	NA	NA	NA	NA	NA	NA	NA	NA	NA	NA	NA	NA
Aphriza virgata	9.1	Charadriidae	Scolopacidae	14993	F	AHY	NA	NA	NA	3.5	0.6	NA	NA	NA	0.7	1.2	NA	NA	NA	NA	0.6	7.1	33.8	45.5	NA	3.2	NA	48.5	NA	NA	NA	NA	NA	NA	NA	NA	NA	NA	NA	NA	NA	NA	NA	NA	NA
Aphriza virgata	9.1	Charadriidae	Scolopacidae	12051	F	AHY	145	NA	NA	2.8	0.5	NA	NA	NA	0.6	1.1	NA	NA	NA	NA	0.6	6	35	45.7	NA	3.1	NA	49.8	NA	NA	NA	NA	NA	NA	NA	NA	NA	NA	NA	NA	NA	NA	NA	NA	NA
Aphriza virgata	9.1	Charadriidae	Scolopacidae	12042	F	AHY	235.4	NA	NA	3.7	0.6	NA	NA	NA	0.8	1.4	NA	NA	NA	NA	0.7	7.9	35.4	44.9	NA	3.3	NA	48	NA	NA	NA	NA	NA	NA	NA	NA	NA	NA	NA	NA	NA	NA	NA	NA	NA
Aphriza virgata	9.1	Charadriidae	Scolopacidae	12041	M	AHY	167	NA	NA	3.3	0.6	NA	NA	NA	0.8	1.3	NA	NA	NA	NA	0.7	7.3	35.6	46.4	NA	3.3	NA	49.1	NA	NA	NA	NA	NA	NA	NA	NA	NA	NA	NA	NA	NA	NA	NA	NA	NA
Aquila chrysaetos	11.1	Falconiformes	Falconiformes	22388	F	AHY	3290	19.9	103.3	123.2	28.5	20.3	7.2	9.4	36.9	65.4	15.2	18.7	12.1	18	64	382	34.2	202	NA	15.1	13.3	229	NA	11.6	11	217	NA	7.1	6.6	107.7	NA	127.9	NA	14	165	NA	106	NA	0.9
Aquila chrysaetos	11.1	Falconiformes	Falconiformes	17346	M	AHY	3700	16.4	76.2	92.6	19	15.5	5.1	7.4	28	47	10.8	17.6	8.8	13.2	50.4	287.4	32.7	184	0.8	13.8	12.3	206	NA	10.5	9.9	196	NA	6.1	5.7	94.2	NA	118	NA	13.3	155.5	NA	100.3	NA	0.9
Aquila chrysaetos	11.1	Falconiformes	Falconiformes	20126	M	AHY	3075	20.8	84.2	105	19.7	21.3	6.1	8.4	35.8	55.5	10.6	18.3	9.2	12.2	50.3	316.6	35.1	182	NA	13.7	11.8	209	NA	10.5	9.8	199.5	NA	6.3	5.4	98	NA	116.9	NA	12.7	156.5	NA	100.5	NA	0.9
Aquila chrysaetos	11.1	Falconiformes	Falconiformes	20132	?	AHY	3921	24.4	119.4	143.8	28	22.5	7.3	10.5	40.3	68.3	14.3	21	12.2	17.4	64.9	410.2	33.3	199	NA	14.3	12	222	NA	10.5	9.9	211	NA	7.1	5.5	103.7	NA	124.5	NA	14.3	161	NA	102.4	NA	0.9
Aquila chrysaetos	11.1	Falconiformes	Falconiformes	20129	?	AHY	3076	20.9	97	117.9	24.9	17.9	6.5	8.4	32.8	57.7	12.9	17.7	10	14.5	55.1	343.4	33.6	193	NA	14.6	12.8	220	NA	11.3	10.5	211	NA	6.8	6	103.6	NA	120.8	NA	13.6	160	NA	103.8	NA	0.9
Aquila chrysaetos	11.1	Falconiformes	Falconiformes	23559	?	AHY	3922	21.9	109	130.9	26.5	24.7	7.8	11.1	43.6	70.1	15.6	23.9	13.6	18	71.1	413.3	33.9	197.5	NA	14.8	11.9	226	NA	11.1	10.1	214	NA	6.7	5.8	105.8	NA	124.4	NA	14.4	162	NA	104	NA	0.9
Ardea herodias	8	Ciconiiformes	Ardeiformes	10109	F	AHY	NA	15.1	54.4	69.5	13.1	10.8	4.5	4.8	20	33.1	4.5	11.6	7.6	3.5	26.6	188.8	35	200	NA	11.6	10.4	230	NA	8.7	7	220	NA	5.9	4.3	102.7	NA	101	NA	7.8	235	NA	179	NA	0.9
Ardea herodias	8	Ciconiiformes	Ardeiformes	12159	F	AHY	1870	16.7	53.4	70.1	12.6	9.1	3.9	4.2	17.2	29.8	5.8	11.2	6.8	3.5	27.3	184.2	32.4	191	NA	11.7	9.9	223	0.8	8.4	7.2	213	NA	5.3	4.4	98.5	NA	96.3	NA	7.5	221	NA	162	NA	0.9
Ardea herodias	8	Ciconiiformes	Ardeiformes	20116	F	AHY	2074	14.3	47.8	62.1	11.3	10.5	3.8	4.2	18.5	29.7	5.6	11	6.3	3.5	26.3	174.1	34.1	185	NA	11.4	10.6	220	NA	8.4	7	211	NA	5.2	4.3	99.9	NA	94.8	NA	7.9	206	0.9	155	NA	0.8
Ardea herodias	8	Ciconiiformes	Ardeiformes	22518	F	AHY	1102	15.6	48.5	64.1	12.2	8.8	3.9	4.2	16.9	29.1	3.4	9.6	7	3.9	23.9	169.9	34.2	198	NA	11.5	10.6	237	NA	7.8	7.5	217.5	NA	5.8	4.2	97.9	NA	98.2	NA	7.8	223	NA	176	NA	0.8
Ardea herodias	8	Ciconiiformes	Ardeiformes	19482	M	AHY	1494.3	14.8	47.2	62	10.5	8.8	3.8	4.1	16.7	27.3	5.3	12	7.9	3.6	28.7	174	31.4	196	NA	11	10	248	NA	8.1	6.8	236	NA	5.1	4.3	103.8	NA	102.5	NA	7.6	252	NA	186	NA	0.8
Ardea herodias	8	Ciconiiformes	Ardeiformes	20128	M	AHY	2441	18	59.9	77.9	13.1	11.6	4.4	4.9	20.9	34	7	13.5	8	4.6	33	211.9	32.1	191	0.9	11.4	9.9	217	NA	8.4	7	208	NA	4.9	4.3	97.5	NA	99.8	NA	8.1	212	NA	154	NA	0.9
Ardea herodias	8	Ciconiiformes	Ardeiformes	22378	M	AHY	1698	16.3	55	71.3	12.4	NA	NA	NA	NA	NA	4.5	11.7	8.4	4.1	28.7	NA	NA	201	0.8	11.8	10.6	NA	0.9	8.5	7.1	NA	0.8	5.2	4.6	NA	NA	103.8	NA	7.5	247.5	NA	185	NA	NA	Raduis, ulna and metacarpus/manus were missing/broken
Ardea herodias	8	Ciconiiformes	Ardeiformes	9957	M	AHY	NA	21.5	58.1	79.6	13.7	13.9	4.3	5.4	23.6	37.3	5.9	14.7	8.4	4.5	33.5	221.1	33.7	199	NA	12.9	10.8	237	0.8	8.5	7.2	222	NA	5.2	4.3	103	NA	102.6	NA	7.8	235	NA	173	NA	0.8
Ardea herodias	8	Ciconiiformes	Ardeiformes	23536	M	AHY	2204	18.3	60.7	79	13.5	12.1	5.1	5.7	22.9	36.3	5.8	13.8	8.7	3.9	32.2	215.9	33.6	196	NA	11.5	10.4	236.5	NA	8.4	7	230	NA	5.2	4.5	106.7	NA	106.9	NA	7.8	252	0.8	184	NA	0.8
Ardea herodias	8	Ciconiiformes	Ardeiformes	9947	?	AHY	NA	18.3	60.4	78.7	13.5	9.3	4.3	4.9	18.5	31.9	4.5	11.6	7.8	5.4	29.4	201.3	31.7	196	NA	12	10.7	239	NA	9	7.5	216	NA	5.7	4.6	98	NA	103.1	NA	8.4	231	NA	171	NA	0.8
Ardea herodias	8	Ciconiiformes	Ardeiformes	22298	?	AHY	NA	15.1	44.6	59.7	11.6	8.1	3.7	4	15.7	27.3	3.5	8.5	5.6	2.8	20.4	155	35.2	191	NA	11.2	10.2	219	NA	8.4	7.2	210	NA	5.5	4.6	99.7	NA	98	NA	7.9	213	NA	154.5	NA	0.9
Ardea herodias	8	Ciconiiformes	Ardeiformes	22300	?	AHY	NA	13.2	51.8	65	12.1	8.2	3.6	4.3	16.1	28	3.5	10.1	7.5	4.2	25.2	171.3	32.7	199	0.9	11.6	10.2	230	NA	8.2	6.7	221	NA	5.4	4.1	102.6	NA	104.8	NA	7.8	231.5	NA	179	NA	0.9
Ardea herodias	8	Ciconiiformes	Ardeiformes	22517	?	AHY	2220	18.5	61.8	80.3	14.8	13.9	5.4	6.1	25.4	40.2	5.6	15	9.1	5.2	34.9	230.5	34.9	208	NA	12.7	10.9	235	NA	8.3	7.8	222	NA	5.8	4.6	103.6	NA	103.8	NA	8.3	248	NA	174	NA	0.9
Ardea herodias	8	Ciconiiformes	Ardeiformes	23400	?	AHY	NA	13.2	49.7	62.9	12.4	10.5	4.1	4.6	19.2	31.9	6	12	6.6	4.1	28.7	184.1	34.7	195	NA	12	9.9	224	NA	8.9	7.7	215	NA	5.8	4.4	99.7	NA	99.3	NA	8	222	NA	177	NA	0.9
Ardea herodias	9	Ciconiiformes	Ardeiformes	22380	F	HY	1467	12.3	45.8	58.1	10.95	8.2	3.5	7.75	19.45	26.3	4.1	9.3	6.4	3.25	23.05	156.8	33.5459	192		10.68	9.93	226		7.87	6.86	215		4.88	4.47	97.63		94.75		7.69	217.5	1.15
Ardea herodias	10	Ciconiiformes	Ardeiformes	23171	?	HY	2372	13.2	55.2	68.4	12.4	13.4	4.9	4.95	23.25	35.55	6.1	12.7	7.9	3.75	30.45	200.4	35.479	200		11.6	10.56	236		8.83	7.23	226		5.5	4.47	103.49		101		7.86	246
Asio flammeus	12	Strigiformes	Strigiformes	16177	F	AHY	NA	2	6.3	8.3	1.6	1.7	0.7	0.8	3.2	4.8	1	1.4	0.8	0.8	4	25.9	37.1	92.6	NA	6.1	5.7	108.5	NA	4.8	3.7	107.2	NA	2.9	2.7	52.2	NA	55.5	NA	4.4	82.9	NA	45.3	NA	0.9
Asio flammeus	12	Strigiformes	Strigiformes	17347	F	AHY	302.3	2.3	4.8	7.1	1.3	1.3	0.5	0.7	2.5	3.8	0.8	1	0.6	0.5	2.9	20.5	37.1	83.4	0.5	5.4	4.8	96	NA	4.5	3.4	94.3	NA	2.7	2.3	47.4	NA	49.8	NA	3.9	72.9	NA	40.9	NA	0.9
Asio flammeus	12	Strigiformes	Strigiformes	19927	F	AHY	369	2.2	7.1	9.3	1.8	1.7	0.7	0.7	3.1	4.9	1.2	1.7	0.8	0.9	4.6	28.3	34.6	92.7	NA	6.4	5.5	106.7	NA	5	4	104.8	NA	3.2	2.8	52	NA	56.7	NA	5.9	83.7	NA	45.6	NA	0.9
Asio flammeus	12	Strigiformes	Strigiformes	20097	F	AHY	357	1.3	6.4	7.7	1.6	1.2	0.5	0.5	2.2	3.8	0.8	1.1	0.6	0.8	3.3	21.9	34.7	86.9	NA	5.2	4.9	100.2	NA	4.3	3.5	98.2	NA	2.7	2.2	48.4	NA	53.3	NA	4.3	80.4	NA	42.7	NA	0.9
Asio flammeus	12	Strigiformes	Strigiformes	22696	F	AHY	227	1.8	4.6	6.4	1.2	1	0.4	0.5	1.9	3.1	0.5	0.8	0.5	1.2	3	18.6	33.3	85.3	NA	5.8	4.8	99.8	NA	4.2	4.1	98.5	NA	2.8	2.2	48.5	NA	51.9	NA	4.2	76	NA	41.5	NA	0.9
Asio flammeus	12	Strigiformes	Strigiformes	23484	F	AHY	258	1.9	6.4	8.3	1.5	1.3	0.5	0.6	2.4	3.9	0.8	1.3	0.6	1.2	3.9	23.9	32.6	90.2	NA	5.8	4.8	105.6	NA	4.5	3.4	104.4	NA	2.9	2.5	51.8	0.6	55.1	NA	4.2	84.6	NA	45.4	NA	0.9
Asio flammeus	12	Strigiformes	Strigiformes	23762	F	AHY	343	2.3	6.6	8.9	1.6	1.6	0.6	0.8	3	4.6	1	1.4	0.7	0.9	4	25.9	35.1	86.9	NA	5.8	4.8	99.7	NA	4.6	3.8	97.8	NA	2.7	2.5	47.3	NA	53	NA	4.6	79.5	NA	43.3	NA	0.9
Asio flammeus	12	Strigiformes	Strigiformes	12059	M	AHY	231	1.8	4.2	6	1.2	0.9	0.4	0.6	1.9	3.1	0.5	0.8	0.5	1.1	2.9	18	34.4	85.6	NA	5.1	4.6	97.7	NA	3.8	4.3	96.1	NA	2.5	2.4	47.6	NA	51.4	NA	4.1	74.5	NA	42	NA	0.9
Asio flammeus	12	Strigiformes	Strigiformes	20134	M	AHY	252	2.1	5.5	7.6	1.3	0.9	0.4	0.6	1.9	3.2	0.6	0.7	0.5	0.9	2.7	19.4	33	84.7	0.4	5.8	4.8	100	NA	4.4	3.6	98.3	NA	3	2.4	48.2	0.5	51.7	NA	4.4	77.1	NA	42.9	NA	0.8
Asio flammeus	12	Strigiformes	Strigiformes	22421	M	AHY	225	2.1	5.1	7.2	1.3	1	0.4	0.6	2	3.3	0.5	0.8	0.5	0.8	2.6	19	34.7	85.1	NA	5.8	5	99.9	NA	4.2	3.5	98.7	NA	2.7	2.4	47.3	NA	51.4	NA	4	76.7	NA	43.7	NA	0.9
Asio flammeus	12	Strigiformes	Strigiformes	22423	M	AHY	290	2.1	5	7.1	1.4	1.4	0.5	0.7	2.6	4	0.8	1	0.5	1.2	3.5	22.1	36.2	85.1	NA	5.5	4.7	99.2	NA	4.2	3.3	98.6	NA	2.7	2.3	47.8	NA	52.4	NA	4.2	75.2	0.7	41.5	NA	0.9
Asio flammeus	12	Strigiformes	Strigiformes	22509	M	AHY	170	2	5	7	1.3	1	0.4	0.6	2	3.3	0.5	0.8	0.5	1.2	3	19.6	33.7	85	NA	5.7	5.3	98	NA	4.4	3.9	96.3	NA	2.8	2.5	47.3	NA	50.9	NA	4.5	75.6	NA	41.4	NA	0.9
Asio flammeus	12	Strigiformes	Strigiformes	22695	M	AHY	206	1.8	4.3	6.1	1.2	0.9	0.3	0.6	1.8	3	0.5	0.8	0.4	0.6	2.3	16.7	35.9	81.7	NA	5.4	4.5	96.1	NA	4.4	3.4	94.7	NA	2.6	2.3	47.3	NA	50.8	NA	3.8	73.8	NA	40	NA	0.9
Asio flammeus	12	Strigiformes	Strigiformes	22291	?	AHY	NA	2.2	5.2	7.4	1.4	1.6	0.7	0.8	3.1	4.2	1	NA	NA	NA	3.8	NA	NA	83.7	0.5	5.3	4.9	96.5	NA	4.5	3.4	95.5	NA	2.7	2.5	45.2	NA	NA	0.6	NA	NA	0.5	41.2	NA	0.9	Remaining leg was shattered
Asio flammeus	12	Strigiformes	Strigiformes	23784	?	AHY	390.7	2.2	5.5	7.7	1.6	1.3	0.5	0.7	2.5	4.1	1.1	1.4	0.6	0.8	3.8	23.4	34.6	92	NA	6	5.3	105.8	NA	4.6	3.7	104.4	NA	2.9	2.7	50.7	NA	56.8	NA	4.4	84.1	0.6	45.1	NA	0.9
Asio flammeus	13	Strigiformes	Strigiformes	19541	M	HY	191	1.6	4.2	5.8	1.2	0.9	0.4	0.5	1.8	3	0.5	0.8	0.4	0.6	2.3	16.4	36.5854	83.14		5.84	5.15	96.46		4.33	3.55	94.74		3	2.33	47.84		51.59		4	74.9
Asio flammeus	14	Strigiformes	Strigiformes	22422	M	HY	296	2.1	5.8	7.9	1.3	1.3	0.5	0.6	2.4	3.7	0.5	1.2	0.6	1.1	3.4	22.1	33.4842	85.12		5.97	5.08	99.21	0.66	4.53	3.71	98.16	0.37	3.03	2.55	47.93		51.2	0.35	4.4	75.99
Asio otus	12	Strigiformes	Strigiformes	17261	F	AHY	305	NA	NA	7.2	1.2	NA	NA	NA	2.2	3.4	NA	NA	NA	NA	3.8	21.6	31.5	81.5	NA	5.3	4.8	91.9	NA	4	3.6	88.2	NA	2.6	2.3	NA	NA	NA	NA	NA	NA	NA	NA	NA	NA
Asio otus	12	Strigiformes	Strigiformes	22424	F	AHY	267	NA	NA	7.6	1.2	NA	NA	NA	2.4	3.6	NA	NA	NA	NA	3.4	21.5	33	82.2	NA	5.4	4.8	91.6	NA	4.3	3.5	89.4	NA	2.6	2.4	NA	NA	NA	NA	NA	NA	NA	NA	NA	NA
Asio otus	12	Strigiformes	Strigiformes	22510	F	AHY	240	NA	NA	7.2	1.2	NA	NA	NA	2.4	3.6	NA	NA	NA	NA	3.8	21.8	32.6	83.8	NA	5.3	4.4	93.7	NA	4.1	3.5	89.8	NA	2.8	2.3	NA	NA	NA	NA	NA	NA	NA	NA	NA	NA
Asio otus	12	Strigiformes	Strigiformes	22676	M	AHY	211	NA	NA	5.6	1	NA	NA	NA	2.1	3.1	NA	NA	NA	NA	3	17.7	34.5	79.5	NA	4.9	4.2	89.6	NA	3.9	3	86.2	NA	2.2	2	NA	NA	NA	NA	NA	NA	NA	NA	NA	NA
Asio otus	12	Strigiformes	Strigiformes	23483	M	AHY	270	NA	NA	5.9	0.8	NA	NA	NA	1.5	2.3	NA	NA	NA	NA	2.3	15	30.7	75.9	NA	4.6	4	84.6	NA	4	3.3	81.3	NA	2.3	2	NA	NA	NA	NA	NA	NA	NA	NA	NA	NA
Asio otus	13	Strigiformes	Strigiformes	23550	F	HY	104			5	0.45				0.6	1.05					1	9.1	23.0769	55.95	0.62	3.52	3.04	62.96		2.81	2.48	60.38		1.95	1.61	29.43		41.71		3.26	57.31
Asio otus	14	Strigiformes	Strigiformes	20001	?	HY	106.9			3.7	0.45				0.6	1.05					1.3	8.4	25	55.15		3.36		61.54
Aythya marila	2	Anseriformes	Anseriformes	11281	F	AHY	NA	NA	NA	23.5	3.2	1.5	0.5	1	3	6.1	NA	NA	NA	NA	4.3	44.3	13.8	85.4	NA	5.9	5	75.3	NA	4.6	4.1	70.1	NA	2.8	2.3	47.1	NA	45.4	NA	5	NA	0.7	NA	NA	NA
Aythya marila	2	Anseriformes	Anseriformes	9966	M	AHY	NA	NA	NA	22.1	2.9	1.4	0.5	1	2.9	5.7	NA	NA	NA	NA	3.8	41.1	13.9	88.2	NA	6	5	76	NA	4.6	4.2	71.7	NA	2.8	2.7	47.7	NA	45.2	NA	5.1	NA	NA	NA	NA	NA
Aythya marila	2	Anseriformes	Anseriformes	9926	?	AHY	NA	NA	NA	24.5	2.9	1.3	0.6	1	2.8	5.7	NA	NA	NA	NA	3.5	42.7	13.2	84.7	NA	5.8	5	73.8	NA	4.4	4.2	69.6	NA	2.8	2.4	46.3	NA	43.8	NA	5.2	NA	NA	NA	NA	NA
Bartramia longicauda	9.1	Charadriidae	Scolopacidae	23060	M	AHY	116.2	NA	NA	3.4	0.6	NA	NA	NA	0.8	1.4	NA	NA	NA	NA	1	8.2	34.1	53	NA	3.4	NA	57	NA	NA	NA	NA	NA	NA	NA	NA	NA	NA	NA	NA	NA	NA	NA	NA	NA
Brachyramphus marmoratus	9.2	Charadriidae	Alcidae	9801	F	AHY	NA	NA	NA	4.9	0.6	NA	NA	NA	0.6	1.2	NA	NA	NA	NA	0.4	8.1	NA	47.4	NA	4	2.3	36.8	NA	3.4	2.2	35.7	NA	2	1.5	24.9	NA	23.7	NA	2.3	39.1	NA	16.6	NA	NA
Brachyramphus marmoratus	9.2	Charadriidae	Alcidae	19401	F	AHY	209.5	NA	NA	4.8	0.7	NA	NA	NA	0.7	1	NA	NA	NA	NA	0.4	7.6	26.3	49.1	NA	4.2	2.2	36.9	NA	3.8	2.2	35.8	NA	2.2	1.5	25.3	NA	24.9	NA	2.2	40.6	NA	17	NA	NA
Brachyramphus marmoratus	9.2	Charadriidae	Alcidae	20087	F	AHY	208	NA	NA	5.2	0.6	NA	NA	NA	0.6	1.2	NA	NA	NA	NA	0.4	8.4	28.6	46.1	NA	4.1	2.1	35.1	NA	NA	NA	NA	NA	NA	NA	NA	NA	NA	NA	NA	NA	NA	NA	NA	NA
Brachyramphus marmoratus	9.2	Charadriidae	Alcidae	10094	M	AHY	NA	NA	NA	5.8	0.8	NA	NA	NA	0.6	1.4	NA	NA	NA	NA	0.3	9.2	NA	50.3	NA	4.5	2.2	38.2	NA	3.7	2.3	37.1	NA	2.2	1.6	25.6	NA	25.4	NA	2	42.7	NA	16.9	NA	NA
Brachyramphus marmoratus	9.2	Charadriidae	Alcidae	12038	M	AHY	223	NA	NA	6.3	0.8	NA	NA	NA	0.7	1.5	NA	NA	NA	NA	0.7	10.7	NA	38.7	NA	4.2	2.2	36	NA	3.5	2.2	34.8	NA	2.1	1.5	25	NA	23.1	NA	2.1	39.4	NA	17	NA	NA
Brachyramphus marmoratus	9.2	Charadriidae	Alcidae	19400	M	AHY	213	NA	NA	6.9	0.9	NA	NA	NA	0.9	1.8	NA	NA	NA	NA	0.5	11.4	30.7	49.7	NA	4.4	2.6	38.7	NA	4.1	2.4	37.1	NA	2.3	1.6	26.2	NA	25.8	NA	2.4	42.3	NA	17.5	NA	NA
Brachyramphus marmoratus	9.2	Charadriidae	Alcidae	19402	M	AHY	247.1	NA	NA	5.4	0.7	NA	NA	NA	0.7	1.4	NA	NA	NA	NA	0.4	9	31.1	48.7	NA	4.6	2.4	37.2	NA	3.9	2.5	35.6	NA	2.2	1.6	25.2	NA	25.3	NA	2.5	41	NA	17	NA	NA
Brachyramphus marmoratus	9.2	Charadriidae	Alcidae	19403	M	AHY	213	NA	NA	5.6	0.8	NA	NA	NA	0.7	1.5	NA	NA	NA	NA	0.4	9.4	31.9	50.5	NA	4.3	2.4	38.4	NA	3.8	2.3	36.8	NA	2.3	1.5	26.3	NA	25.1	NA	2.2	42.4	NA	17.5	NA	NA
Brachyramphus marmoratus	9.2	Charadriidae	Alcidae	23659	U	AHY	NA	NA	NA	7	0.9	NA	NA	NA	0.7	1.6	NA	NA	NA	NA	0.4	10.9	NA	48.6	NA	4.6	2.3	37.5	NA	3.7	2.2	36.3	NA	2.3	1.6	25.4	NA	24.7	NA	2.2	41.4	NA	17.2	NA	NA
Brachyramphus marmoratus	10.2	Charadriidae	Alcidae	19262	F	AHY	199			4.5	0.55				0.5	1.1					0.4	7.5	29.3333	46.31		4.2	2.19
Branta bernicula	2	Anseriformes	Anseriformes	9882	F	AHY	NA	NA	NA	22.2	4.6	2.8	1.1	1.8	5.7	10.2	NA	NA	NA	NA	6.4	55.4	18.4	120.8	NA	7.5	6.8	114.3	0.6	5.9	5.5	106.3	NA	3.9	3	64.6	NA	55.2	NA	5.8	NA	0.4	NA	NA	NA
Branta bernicula	2	Anseriformes	Anseriformes	10093	F	AHY	NA	NA	NA	22.6	4.1	2.6	1.2	1.9	5.7	9.7	NA	NA	NA	NA	6.4	54.8	17.7	111.5	NA	7.4	6.7	107	NA	5.7	5.3	102.4	NA	4.1	3.2	61.8	NA	52.5	NA	5.8	NA	NA	NA	NA	NA
Branta bernicula	2	Anseriformes	Anseriformes	10095	M	AHY	NA	NA	NA	26.6	5.3	3.3	1.4	2.3	7	12.3	NA	NA	NA	NA	7.6	66.3	18.5	121.2	NA	8	7.1	116.4	0.8	6.1	5.6	108.8	NA	3.9	2.9	66.2	NA	58.5	NA	5.5	NA	NA	NA	NA	NA
Branta canadensis	2	Anseriformes	Anseriformes	9883	F	AHY	NA	NA	NA	62.3	15.9	12	5	7.8	24.8	40.7	NA	NA	NA	NA	20.9	185.5	21.9	172	NA	11.6	11.1	169	NA	8.8	8.4	159	NA	5.9	4.8	98.6	NA	75.8	NA	8.8	NA	NA	NA	NA	NA
Branta canadensis	2	Anseriformes	Anseriformes	16182	F	AHY	NA	NA	NA	118.5	23.1	11.3	5.4	9.3	26	49	NA	NA	NA	NA	33.7	283.9	17.3	185	NA	12.7	11.8	176	NA	9.4	8.6	165	NA	6	5.2	106	NA	86	NA	9.7	NA	NA	NA	NA	NA
Branta canadensis	2	Anseriformes	Anseriformes	10181	M	AHY	NA	NA	NA	97.4	19	14	5.6	10	29.6	48.6	NA	NA	NA	NA	32.9	260.4	18.7	191	NA	13.9	12.6	185	NA	10.3	9.5	173	NA	6.4	5.7	107.6	NA	81	NA	10.3	NA	NA	NA	NA	NA
Branta canadensis	2	Anseriformes	Anseriformes	16187	?	AHY	NA	NA	NA	111.4	20.2	10.8	5.2	8.3	24.2	44.4	NA	NA	NA	NA	31.3	262.8	16.9	188	NA	12.7	11.3	176	NA	9.5	9.1	165	NA	6.3	5.3	101.5	NA	85.5	NA	10.1	NA	NA	NA	NA	NA
Bubo scandiacus	12	Strigiformes	Strigiformes	9958	F	AHY	NA	11.3	41.4	52.7	10.8	9.9	4.1	4.5	18.5	29.4	6.3	8.1	3.3	6.6	24.3	159.9	36.7	159	NA	10.8	8.8	179	NA	8.7	7.1	171	NA	5.9	5	86.7	NA	92.3	NA	8.2	121.3	NA	56.7	NA	0.9
Bubo scandiacus	12	Strigiformes	Strigiformes	13213	F	AHY	NA	8.4	27.3	35.7	7.6	5.4	2.6	3.1	11.1	18.7	4	4.5	2.1	2.9	13.5	100	37.4	143	NA	9	7.8	164	0.7	7.1	6.3	157	NA	4.7	4	78.8	NA	83.2	NA	7.3	111.8	NA	51.4	NA	0.9
Bubo scandiacus	12	Strigiformes	Strigiformes	11274	M	AHY	538	8.6	27.4	36	6.5	4.5	2.1	2.7	9.3	16.2	3.7	4.6	2.2	3.2	13.6	95.6	33.9	137.8	NA	8.7	7.5	159	0.8	6.7	5.8	152	NA	4.6	3.6	75.9	NA	81	NA	7	108.6	NA	50.1	NA	0.9
Bubo scandiacus	12	Strigiformes	Strigiformes	8850	?	AHY	NA	NA	21.6	NA	6.1	4.2	1.9	2.3	8.4	14.4	2.5	3.5	2	2.2	10.2	NA	NA	142.3	NA	8.6	7.5	161	0.6	6.7	5.6	154	NA	4.3	3.6	78.3	NA	83.6	NA	6.9	110	NA	50.5	NA	0.9
Bubo scandiacus	12	Strigiformes	Strigiformes	9935	?	AHY	NA	12.5	42.3	54.8	10.2	10.6	4.3	4.6	19.5	30	5.9	7.8	3.6	6.2	23.5	161.8	37.1	157	0.9	10.6	9.2	180	NA	8.6	7.8	172	0.5	5.8	4.9	83.8	NA	90.4	NA	8.6	117.8	NA	54.9	NA	0.9
Bubo scandiacus	12	Strigiformes	Strigiformes	15005	?	AHY	NA	9.4	26	35.4	6.7	4.7	2.4	2.5	9.5	16.7	3.5	4	2.1	2.7	12.3	93.3	35.7	143.6	NA	9.4	7.8	164	NA	8.2	6.3	158	NA	5.2	3.9	78.7	NA	82.9	NA	7.1	111.7	NA	51.8	NA	0.9
Bubo scandiacus	12	Strigiformes	Strigiformes	23170	?	AHY	NA	7.6	30.9	38.5	7.3	7.3	3	3.4	13.7	20.9	4.4	5.4	2.5	3.4	13.9	108.1	38.7	143.5	0.9	9.6	7.9	164	0.7	7.7	6.6	157	NA	4.6	4.3	78.8	0.7	83.3	NA	7.1	111.2	NA	50.9	NA	0.9
Bubo scandiacus	12	Strigiformes	Strigiformes	23423	?	AHY	NA	8.5	29.6	38.1	7.1	6	2.5	2.7	11.2	18.2	3.9	5	2.2	3.3	14.3	103.1	35.3	141.4	NA	9.3	7.9	157	0.7	7.2	6.2	150	0.7	4.1	3.9	77.3	NA	83.6	NA	6.8	111.2	NA	50.8	NA	0.9
Bubo scandiacus	12	Strigiformes	Strigiformes	23767	?	AHY	NA	6.3	30	36.3	7.2	6.9	3	3.1	13	20.3	4.4	5.5	2.4	2.7	14.8	106.5	38.1	140.1	0.8	9.1	7.6	161.5	0.7	6.7	5.9	155	0.8	4.4	3.8	75.7	0.6	82.2	NA	7	110.9	NA	49.6	NA	0.9
Bubo virginianus	12	Strigiformes	Strigiformes	19494	F	AHY	1471.5	12.4	28.5	40.9	6.3	6.3	2.5	2.6	11.4	17.8	4.5	7.1	3.4	6.3	21.3	119.1	29.9	130.5	0.9	8.8	7.5	148	NA	7.3	6.2	143.8	NA	4.9	3.9	65.3	NA	80.4	NA	7.7	119	NA	62.3	NA	0.9
Bubo virginianus	12	Strigiformes	Strigiformes	19904	F	AHY	1098	9.6	30.5	40.1	NA	NA	NA	NA	NA	NA	4.9	6.8	3.2	4.7	19.55	NA	NA	NA	1.2	10	8.2	NA	NA	NA	NA	NA	NA	NA	NA	NA	NA	81.1	NA	8.6	121.6	NA	60.8	NA	NA	Missing wing skeleton except proximal 3rd of humerus, V. Heavy skeleton
Bubo virginianus	12	Strigiformes	Strigiformes	22511	F	AHY	1180	9.3	30.4	39.7	6	5	2.3	2.3	9.6	15.6	4.2	6.8	3.4	5.6	20	110.9	28.1	132.5	NA	8.9	7.2	148.1	NA	6.7	5.6	146	NA	4.7	3.7	66.6	NA	80	NA	7.8	120.8	NA	63.7	NA	0.9
Bubo virginianus	12	Strigiformes	Strigiformes	22534	F	AHY	1450	9.3	24.3	33.6	6.6	4.9	2.2	2	9.1	15.7	4.7	6.3	3	4.2	18.2	101.4	31	137.7	1	8.7	7.4	147.6	NA	7	6.1	144.8	NA	4.8	3.8	65.8	NA	81	NA	7.5	120.1	NA	61.6	NA	0.9
Bubo virginianus	12	Strigiformes	Strigiformes	23258	F	AHY	1394.4	10.8	36.3	47.1	5.8	5.5	2.2	2.5	10.2	16	5.3	6.9	3.2	5.7	21.1	121.3	26.4	133.1	NA	9	7.7	148.1	NA	7.3	6.2	138.4	0.7	4.8	3.6	65.7	NA	82.6	NA	7.8	119.1	0.7	62.1	NA	0.9	Radii were both broken,
Bubo virginianus	12	Strigiformes	Strigiformes	23368	F	AHY	1145	7.8	28.9	36.7	5	4.4	2	2	8.4	13.4	4.5	6.3	3	5.7	19.5	102.5	26.1	124.9	0.8	9.3	7.7	138.1	NA	6.8	5.7	134.4	0.7	4.4	3.7	62.8	NA	75.7	NA	7.6	113.2	NA	59.2	NA	0.9
Bubo virginianus	12	Strigiformes	Strigiformes	23416	F	AHY	1211	9.7	35.9	45.6	6.5	4.6	2.2	2.2	9	15.5	4.5	6.4	3.6	6.2	20.7	118	26.3	133.2	0.9	9.2	7.5	150.1	0.8	7.5	6.3	146.3	0.8	4.8	4	64.5	0.7	80.5	0.9	8.2	118.7	1	58.5	NA	0.9
Bubo virginianus	12	Strigiformes	Strigiformes	19985	F	AHY	1491.4	11	30.4	41.4	6.5	5.8	2.5	2.3	10.6	17.3	4.6	7.3	3.8	6.2	21.9	119.7	28.9	131.2	0.6	8.7	7.6	151.2	NA	7	7	144.5	NA	4.7	3.8	66.6	NA	83.6	NA	7.3	128.9	NA	63.5	NA	0.9
Bubo virginianus	12	Strigiformes	Strigiformes	9877	M	AHY	NA	7.8	25.4	33.2	5.6	4.5	2.1	2.1	8.6	14.1	4.5	6.1	2.9	5.7	19.1	99.6	28.3	132.9	NA	8.9	7.5	151.2	NA	7.2	6.2	146	NA	4.8	3.8	66.8	NA	84.5	NA	7.9	124.2	NA	63.3	NA	0.9
Bubo virginianus	12	Strigiformes	Strigiformes	19360	M	AHY	695	9.8	22.6	32.4	5.4	3.8	1.9	1.9	7.6	13	4	5.6	NA	NA	NA	NA	NA	125.5	NA	8.3	7.2	141.3	NA	6.7	5.6	138	NA	4.8	3.6	62.7	NA	76.3	NA	7.3	114.9	NA	NA	NA	0.9	TMT damaged, could not measure
Bubo virginianus	12	Strigiformes	Strigiformes	18614	M	AHY	633.4	6.9	20.8	27.7	4.6	3.3	1.7	1.7	6.7	11.3	2.9	4.2	2.5	2.2	11.7	73.6	30.6	127.9	NA	8.1	6.9	140.9	NA	6.3	5.5	138.3	NA	4.3	3.4	62.2	NA	76.1	NA	7	113.5	NA	59.7	NA	0.9
Bubo virginianus	12	Strigiformes	Strigiformes	19361	M	AHY	695	6.7	19	25.7	4.4	2.7	1.3	1.5	5.5	9.9	2.2	3.5	2	2.7	10.4	66.3	29.9	126.9	NA	8.1	6.8	135.6	NA	6.4	5.3	NA	NA	4	3.3	62.1	NA	76	NA	6.6	112.9	NA	59.4	NA	0.9
Bubo virginianus	12	Strigiformes	Strigiformes	22532	M	AHY	1205	8.1	23.8	31.9	5.1	4.2	2.1	2	8.3	13.4	4.2	6.1	2.7	3.4	16.4	91.5	29.3	129.9	NA	8.6	7.3	141.4	0.7	6.7	5.8	140.4	NA	4.6	3.9	63	NA	79	NA	7.4	117.4	NA	60.4	NA	0.9
Bubo virginianus	12	Strigiformes	Strigiformes	19915	M	AHY	1030.8	8.3	23.1	31.4	4.3	4.7	1.8	2	8.4	12.7	3.6	5.3	2.6	4.5	16	88.7	28.5	122.9	NA	8.5	7.4	136.8	NA	6.4	5.7	131.5	NA	4.3	3.4	61.6	NA	79.9	NA	6.8	115.4	0.6	60.5	0.7	0.9
Bubo virginianus	12	Strigiformes	Strigiformes	8865	?	AHY	NA	8.5	20.4	28.9	4.9	4.1	1.8	1.8	7.6	12.5	3.5	5.2	3	6.9	15.1	84	29.6	130.7	NA	8.5	7.4	147.3	NA	6.9	6	140.6	NA	4.2	3.7	64.8	NA	81.8	NA	7.3	120.9	NA	61.7	NA	0.9
Bubo virginianus	12	Strigiformes	Strigiformes	17355	?	AHY	1603	9.8	29.7	39.5	6.2	5.5	2.6	2.4	10.5	16.8	5.1	7.1	3.5	5.5	21.1	115.2	29.2	131	NA	7.6	9.3	143.6	NA	7.2	6.2	138	NA	5.1	4.3	64.3	NA	78.2	NA	8.2	113.1	NA	58.8	NA	0.9	Complete skeleton, good learning specimen
Bubo virginianus	12	Strigiformes	Strigiformes	23168	?	AHY	1090	9.5	28.2	37.7	6.5	5	2.1	2.2	9.3	15.8	4.6	NA	NA	6.2	10.8	90.9	34.8	136.4	NA	9.2	7.2	148.6	0.9	6.9	5.8	147.2	NA	4.4	3.6	66.3	NA	81.4	NA	7.9	NA	0.9	NA	0.8	0.9	Found rotten
Bubo virginianus	13	Strigiformes	Strigiformes	23485	?	HY	965	5.3	16.2	21.5	4.8	3.9	1.5	1.3	6.7	11.5	2.7	4	1.8	2.6	11.1	66.7	34.4828	123.4		7.32	6.63	138.48		5.96	5.15	136.16		3.78	3.16	60.18		76.2		6.56	114.97
Bubo virginianus	14	Strigiformes	Strigiformes	17363	M	?	1017.5	6.9	19.4	26.3	4.05	4.35	1.8	1.7	7.85	11.9	3.4	4.7	2.1	2.75	13.1	76.3	31.1927	124.59		8.49	7.33	136.63	0.73	6.53	5.84	135.26		4.54	3.57	61.88		74.91		7.14	113.42
Bubo virginianus	15	Strigiformes	Strigiformes	23766	?	HY	1619		32.1	32.1	6.8	6.1	2.7	2.8	11.6	18.4	5	7.2	3.5	7.2	22.9	114.7	32.0837	131.42		8.99	7.8	144.08		7.05	6	139.75		4.98	3.86	63.9		77.23		7.7	113.02
Bubulcus ibis	8	Ciconiiformes	Ardeiformes	16998	F	AHY	203	2	5.9	7.9	1.3	1	0.4	0.5	1.9	3.2	0.5	1.3	0.8	0.8	3.4	21.1	30.3	86.5	NA	5	4.3	100.4	NA	3.5	3.2	96	NA	2.5	1.8	45.4	NA	50.1	NA	3.7	108.4	NA	76.9	NA	0.9
Bubulcus ibis	8	Ciconiiformes	Ardeiformes	17390	F	AHY	197.8	2.1	6.2	8.3	1.4	1	0.4	0.5	1.9	3.3	0.5	1.2	0.8	0.6	3.1	21.1	31.3	89.1	NA	5.4	4.7	99.5	NA	4	3.6	95.3	NA	2.7	2	45.2	NA	NA	0.4	3.9	104.7	NA	71.3	NA	0.9
Bubulcus ibis	8	Ciconiiformes	Ardeiformes	20119	F	AHY	218.5	1.7	5.5	7.2	1.2	1.1	0.4	0.5	2	3.2	0.7	1.3	0.7	0.7	3.4	20.4	31.4	83.6	0.6	6.2	4.9	98.3	0.6	4.1	3.5	93.7	0.4	2.9	2.3	43.9	NA	48.8	NA	4.3	104.8	NA	72.1	NA	0.9
Bubulcus ibis	8	Ciconiiformes	Ardeiformes	17388	M	AHY	215.7	2.1	6	8.1	1.5	1	0.4	0.5	1.9	3.4	0.5	1.3	0.8	0.5	3.1	21.1	32.2	91.6	NA	5.5	4.9	105	NA	3.8	3.5	100.2	NA	2.8	2.2	48.4	NA	54.4	NA	4	113	NA	78	NA	0.9	Bulbulsis isis
Bubulcus ibis	8	Ciconiiformes	Ardeiformes	17389	M	AHY	233	2.4	6.3	8.7	1.5	1.1	0.5	0.5	2.1	3.6	0.6	1.5	0.9	0.6	3.6	23.1	31.2	89.2	NA	5.9	5.2	102.9	NA	4.3	3.9	98.9	NA	2.9	2.2	45.9	NA	52.3	NA	4	111.6	NA	77.3	NA	0.9
Bubulcus ibis	8	Ciconiiformes	Ardeiformes	18530	?	AHY	NA	1.7	5	6.7	2.6	1	0.4	0.4	1.7	4.3	0.5	1.3	0.9	0.7	3.4	22	39.1	86.2	NA	5.3	4.7	101.8	NA	3.8	3.6	98	NA	2.5	2.2	44.5	NA	49.6	NA	3.7	112.1	NA	78.3	NA	0.8
Bubulcus ibis	9	Ciconiiformes	Ardeiformes	19497	F	HY	189.5	1.8	5.6	7.4	1.3	0.8	0.2	0.3	1.3	2.6	0.35	1	0.5	0.5	2.35	17.3	30.0578	86.2		5.4	4.7	99.74		3.8	3.64	95.12		2.65	2.19	44.73		49.6		3.87	106.32
Bulweria bulwerii	6.1	Procellariiformes	Procellariiformes	23392	?	AHY	NA	0.8	1.9	2.7	0.7	0.5	0.1	0.2	0.8	1.5	NA	0.1	NA	NA	NA	NA	NA	64.3	NA	3.1	2.5	63.4	NA	2.9	2.6	62.1	NA	1.6	1.5	30.4	NA	19.9	NA	1.7	39	NA	27.4	NA	1
Buteo jamaicensis	11.2	Falconiformes	Falconiformes	19918	F	AHY	723.6	7.6	27.2	34.8	5.4	4.4	1.4	2.1	7.9	13.3	3.8	5.1	3.4	4.5	16.8	95	28	118.5	NA	9	7.7	136.7	NA	7.1	6.2	129.6	NA	4.2	3.5	65.3	NA	84	NA	8.9	113.4	NA	83.9	NA	0.9
Buteo jamaicensis	11.2	Falconiformes	Falconiformes	22729	F	AHY	1056	6.2	21.6	27.8	4.8	4.4	1.4	1.8	7.6	12.4	3.2	5.4	3.6	3.3	15.5	83.6	29.7	111.8	NA	8.6	8.1	130.9	NA	7.2	6.4	124.1	NA	4.2	3.5	62.2	NA	81	NA	8.4	112.7	NA	82.3	NA	0.9
Buteo jamaicensis	11.2	Falconiformes	Falconiformes	23166	M	AHY	885	5.9	20.1	26	4.1	4	1.2	1.7	6.9	11	2.6	4.2	2.8	3.5	13.1	74.2	29.6	106	NA	7.5	6.6	125.4	NA	6.1	5.9	119.3	NA	3.5	3.4	60	NA	75.2	NA	7.6	105.8	NA	80.7	NA	0.8
Buteo jamaicensis	11.2	Falconiformes	Falconiformes	23585	M	AHY	1029	6.7	24.2	30.9	4.9	4.3	1.4	2	7.7	12.6	3.1	5.2	3.3	4	15.6	87.2	28.9	117.2	0.7	8	7.6	133.8	NA	6.6	5.9	125.2	NA	4	3.3	63.2	NA	81.9	NA	7.8	114.9	NA	86	NA	0.9
Buteo jamaicensis	11.2	Falconiformes	Falconiformes	22320	?	AHY	NA	6.8	21.6	28.4	4.8	3.7	1.3	1.7	6.7	11.5	3.3	4.3	3.2	3.8	14.6	80.5	28.6	114.1	NA	9.1	7.5	132.4	NA	6.8	6.6	125.8	NA	4	3.6	63.7	NA	83.7	NA	8.5	116.7	NA	85.6	NA	0.9
Butorides virescens	8	Ciconiiformes	Ardeiformes	22288	?	AHY	NA	2.1	6	8.1	1	0.8	0.3	0.4	1.5	2.5	0.8	0.8	0.4	0.3	2.3	17.5	28	74.7	NA	4.4	3.9	82.9	NA	3.6	3.3	78.3	NA	2.6	1.9	41.5	NA	51.9	NA	3.7	NA	0.4	53.6	NA	0.9
Calidris maritima	9.1	Charadriidae	Scolopacidae	20139	F	AHY	NA	NA	NA	2.4	0.4	NA	NA	NA	0.4	0.8	NA	NA	NA	NA	0.6	5.2	30.8	34.5	NA	2.8	NA	35.6	NA	NA	NA	NA	NA	NA	NA	NA	NA	NA	NA	NA	NA	NA	NA	NA	NA
Calidris maritima	9.1	Charadriidae	Scolopacidae	19007	F	AHY	84.5	NA	NA	1.9	0.2	NA	NA	NA	0.3	0.6	NA	NA	NA	NA	0.3	3.6	30.6	33	NA	2.6	NA	33.5	NA	NA	NA	NA	NA	NA	NA	NA	NA	NA	NA	NA	NA	NA	NA	NA	NA
Calidris maritima	9.1	Charadriidae	Scolopacidae	20138	F	AHY	NA	NA	NA	2.8	0.4	NA	NA	NA	0.4	0.7	NA	NA	NA	NA	0.5	5.2	26.9	34.3	NA	2.8	NA	35.3	NA	NA	NA	NA	NA	NA	NA	NA	NA	NA	NA	NA	NA	NA	NA	NA	NA
Calidris maritima	9.1	Charadriidae	Scolopacidae	19000	F	AHY	81.2	NA	NA	1.7	0.3	NA	NA	NA	0.4	0.6	NA	NA	NA	NA	0.4	3.6	33.3	32.7	NA	2.5	NA	33.4	NA	NA	NA	NA	NA	NA	NA	NA	NA	NA	NA	NA	NA	NA	NA	NA	NA
Calidris maritima	9.1	Charadriidae	Scolopacidae	20137	F	AHY	NA	NA	NA	2.5	0.4	NA	NA	NA	0.3	0.8	NA	NA	NA	NA	0.6	5.3	30.2	34.2	NA	2.8	NA	35	NA	NA	NA	NA	NA	NA	NA	NA	NA	NA	NA	NA	NA	NA	NA	NA	NA
Calidris maritima	9.1	Charadriidae	Scolopacidae	20140	F	AHY	NA	NA	NA	2.1	0.2	NA	NA	NA	0.3	0.6	NA	NA	NA	NA	NA	NA	NA	33.7	NA	2.6	NA	34.8	NA	NA	NA	NA	NA	NA	NA	NA	NA	NA	NA	NA	NA	NA	NA	NA	NA
Calidris maritima	9.1	Charadriidae	Scolopacidae	20441	M	AHY	NA	NA	NA	1.8	0.2	NA	NA	NA	0.3	0.6	NA	NA	NA	NA	0.4	3.7	32.4	33.5	NA	2.7	NA	34.6	NA	NA	NA	NA	NA	NA	NA	NA	NA	NA	NA	NA	NA	NA	NA	NA	NA
Calidris maritima	9.1	Charadriidae	Scolopacidae	20443	M	AHY	NA	NA	NA	1.7	0.2	NA	NA	NA	0.4	0.6	NA	NA	NA	NA	0.4	3.7	32.4	31.2	NA	2.4	NA	35.4	NA	NA	NA	NA	NA	NA	NA	NA	NA	NA	NA	NA	NA	NA	NA	NA	NA
Calidris maritima	9.1	Charadriidae	Scolopacidae	20445	M	AHY	NA	NA	NA	1.6	0.3	NA	NA	NA	0.2	0.6	NA	NA	NA	NA	0.4	3.6	33.3	32.3	NA	3	NA	33.8	NA	NA	NA	NA	NA	NA	NA	NA	NA	NA	NA	NA	NA	NA	NA	NA	NA
Calidris maritima	9.1	Charadriidae	Scolopacidae	20444	M	AHY	NA	NA	NA	1.5	0.3	NA	NA	NA	0.3	0.5	NA	NA	NA	NA	0.3	3.1	32.3	32.9	NA	2.5	NA	33.8	NA	NA	NA	NA	NA	NA	NA	NA	NA	NA	NA	NA	NA	NA	NA	NA	NA
Calidris maritima	9.1	Charadriidae	Scolopacidae	18999	M	AHY	69.8	NA	NA	1.6	0.2	NA	NA	NA	0.2	0.5	NA	NA	NA	NA	0.3	3	30	30.5	NA	2.4	NA	31.5	NA	NA	NA	NA	NA	NA	NA	NA	NA	NA	NA	NA	NA	NA	NA	NA	NA
Calidris maritima	9.1	Charadriidae	Scolopacidae	20447	?	AHY	NA	NA	NA	1.8	0.3	NA	NA	NA	0.3	0.5	NA	NA	NA	NA	0.3	3.3	30.3	33.2	NA	2.5	NA	33	NA	NA	NA	NA	NA	NA	NA	NA	NA	NA	NA	NA	NA	NA	NA	NA	NA
Callipepla californica	1	Galliformes	Galliformes	9862	F	AHY	NA	NA	NA	3.3	0.3	NA	NA	NA	0.2	0.5	NA	NA	NA	NA	1.1	6.5	15.4	34.6	NA	3.2	2.6	30.3	NA	2.7	1.9	26.8	NA	1.3	1.1	18.6	NA	42.4	NA	3.1	56.2	NA	33	NA	NA
Callipepla californica	1	Galliformes	Galliformes	9906	F	AHY	NA	NA	NA	4.2	0.3	NA	NA	NA	0.2	0.6	NA	NA	NA	NA	1.1	7.6	15.8	33.5	NA	3.3	2.5	28.7	NA	2.6	2	25.4	NA	1.5	1.2	17.5	NA	40.6	NA	3.2	55.4	NA	32.1	NA	NA
Callipepla californica	1	Galliformes	Galliformes	12037	F	AHY	150.2	NA	NA	3.1	0.3	NA	NA	NA	0.5	0.2	NA	NA	NA	NA	0.9	5.3	7.5	33.3	NA	3.3	2.3	28.8	NA	2.4	1.7	25.4	NA	1.3	1.1	17.7	NA	41.2	NA	3	NA	NA	31.7	NA	NA
Callipepla californica	1	Galliformes	Galliformes	18224	F	AHY	191.1	NA	NA	3.9	0.3	NA	NA	NA	0.4	0.7	NA	NA	NA	NA	1.1	7.3	17.8	33.4	NA	3.1	2.3	28	NA	2.4	1.8	25.1	NA	1.3	1.1	17.4	NA	38.8	NA	3.1	53.8	NA	31.2	NA	NA
Callipepla californica	1	Galliformes	Galliformes	20110	M	AHY	179	NA	NA	3.4	0.3	NA	NA	NA	0.7	1.3	NA	NA	NA	NA	1.1	8.2	31.7	35.8	NA	3.3	2.6	30.5	NA	2.5	2	27.5	NA	1.5	1.1	19.2	NA	43.3	NA	3.2	58.4	NA	33.7	NA	NA
Callipepla californica	1	Galliformes	Galliformes	22749	M	AHY	207	NA	NA	4.2	0.4	NA	NA	NA	0.5	0.8	NA	NA	NA	NA	1.3	8.4	19	34.8	NA	3.5	2.5	29.9	NA	2.7	2	26.7	NA	1.5	1.2	18.7	NA	42	NA	3.2	55.5	NA	32.5	NA	NA
Callipepla californica	1	Galliformes	Galliformes	23810	M	AHY	110	NA	NA	3.4	0.3	NA	NA	NA	0.3	0.6	NA	NA	NA	NA	0.9	6.4	18.8	34.9	NA	3.2	2.5	29.5	NA	2.5	2	26.9	NA	1.4	1.2	19	NA	43.6	NA	3.1	57.9	NA	33.4	NA	NA
Callipepla californica	1	Galliformes	Galliformes	23393	?	AHY	NA	NA	NA	2.6	0.3	NA	NA	NA	0.3	0.6	NA	NA	NA	NA	0.9	5.5	20	34.6	NA	3.3	2.4	29.2	NA	2.7	1.9	26.4	NA	1.4	1.2	18.3	NA	41.8	NA	3.3	56	NA	32.5	NA	NA
Callipepla californica	1	Galliformes	Galliformes	23749	?	AHY	NA	NA	NA	3.9	0.3	NA	NA	NA	0.3	0.6	NA	NA	NA	NA	1	7.1	16.9	33.2	NA	3.2	2.3	28.6	NA	2.3	1.7	25.7	NA	1.3	1.1	17.4	NA	41.2	NA	2.8	55.2	NA	31.4	NA	NA
Cathartes aura	11.4	Falconiformes	Falconiformes	8862	?	AHY	NA	9.7	39.3	49	11	7.9	3.5	4.2	15.6	26.7	2.5	5.3	2.3	1.9	NA	102.4	52.1	152	NA	12.8	10.9	183	0.8	10.5	10.2	172.5	NA	6.7	5.4	83.1	0.7	69.6	NA	10.4	106	0.8	63.1	NA	0.8	Tibio tarsus injuted at one end
Cathartes aura	11.4	Falconiformes	Falconiformes	22387	?	AHY	1765	9	38.1	47.1	10.4	7.7	3.1	4.3	15.1	25.6	2.6	6.1	1.9	2.4	13.2	124.7	41.1	154	0.8	12.3	9.6	180	0.7	10.1	9.6	170	0.5	6.2	5.6	85.1	NA	70.6	NA	9.7	116.6	NA	66	NA	0.9
Cathartes aura	11.4	Falconiformes	Falconiformes	10113	?	AHY	NA	7	28.6	35.6	8.8	6.6	2.8	3.5	12.9	21.9	2.1	4.1	1.8	2	9.9	99.2	44.2	149.5	NA	12.1	9.9	180	0.6	9.6	8.3	171	NA	6.2	4.6	83.3	NA	67.4	NA	9.3	115.6	NA	63.8	NA	0.8
Cathartes aura	11.4	Falconiformes	Falconiformes	19934	?	AHY	1710.4	7.4	33.1	40.5	9.9	7.2	2.4	3.9	13.5	23.4	2.3	4.5	2	2.3	11.1	109.5	42.7	151.1	NA	12.5	9.9	177	0.8	9.9	9.3	NA	0.6	NA	NA	83.8	NA	66	NA	9.6	118	NA	64.1	NA	0.9
Cerorhinca monocerata	9.2	Charadriidae	Alcidae	11806	F	AHY	NA	3.9	15	18.9	2.5	1.3	0.5	0.6	2.3	4.8	0.6	0.9	0.4	0.1	2	32.4	29.3	69.8	NA	6	3.8	57.9	NA	5.4	3.6	56.1	NA	2.7	2	37.6	NA	40.6	NA	3.8	66.6	0.8	29.2	NA	1.2
Cerorhinca monocerata	9.2	Charadriidae	Alcidae	10155	F	AHY	NA	3.6	15.6	19.2	2.1	1	0.4	0.5	1.9	3.9	0.5	0.8	0.4	0.4	2.1	31.1	25.1	67.9	NA	5.9	3.5	55.2	NA	5.3	3.5	53	NA	2.9	2.2	35.5	NA	40	NA	3.7	62.7	NA	29.4	NA	1.2
Cerorhinca monocerata	9.2	Charadriidae	Alcidae	13111	F	AHY	537	3.7	14.1	17.8	2.3	1.1	0.4	0.6	2	4.3	0.6	0.9	0.4	0.3	2.2	30.7	27.7	69.7	NA	6	3.5	55.8	NA	5.5	3.4	53.6	NA	3	2.1	36.5	NA	39.1	NA	3.8	63.4	NA	28.8	NA	1.2
Cerorhinca monocerata	9.2	Charadriidae	Alcidae	13210	F	AHY	519.8	3.8	13.1	16.9	2	1	0.3	0.5	1.8	3.7	0.5	0.8	0.3	0.2	1.8	27.9	26.5	66.2	NA	5.8	3.3	55.7	NA	5.3	3.4	53.6	NA	3.1	2.2	36.1	NA	38.1	NA	3.6	63	NA	29.2	NA	1.2
Cerorhinca monocerata	9.2	Charadriidae	Alcidae	16348	F	AHY	NA	3.6	13.5	17.1	2.1	1	0.4	0.5	1.9	4	0.6	0.8	0.4	0.4	2.2	29.3	27	69.9	NA	5.8	3.3	56.3	NA	5.8	3.5	54.2	NA	3.2	2.1	36.5	NA	40.1	NA	3.7	66.3	NA	29.6	NA	1.2
Cerorhinca monocerata	9.2	Charadriidae	Alcidae	17336	F	AHY	258.7	1.3	5.1	6.4	1	0.4	0.1	0.2	0.7	2	0.6	0.4	0.2	NA	1	12.4	32.3	67.8	NA	5	2.8	54.1	NA	4.4	2.9	52.4	NA	2.3	2	35.8	NA	37.6	NA	3.5	62.4	NA	26.5	NA	1.3	Skull broken, in bits and pieces
Cerorhinca monocerata	9.2	Charadriidae	Alcidae	19100	F	AHY	486.4	3.4	14.4	17.8	2.3	1	0.4	0.6	2	4.3	0.6	0.8	0.4	0.2	2	30.3	28.1	69.7	NA	5.5	3.5	57.2	NA	4.7	3.3	55.4	NA	2.6	2.1	37.7	NA	40.6	NA	3.3	63.5	NA	29.4	NA	1.2
Cerorhinca monocerata	9.2	Charadriidae	Alcidae	19097	F	AHY	474.1	3.1	13.9	17	2	0.8	0.4	0.5	1.7	3.7	0.5	0.7	0.4	0.4	2	28.3	26.1	68.1	NA	5.6	3.3	53.9	NA	4.9	3.3	51.9	NA	2.9	2.1	35.6	NA	38.9	NA	3.4	60.9	NA	27.6	NA	1.3
Cerorhinca monocerata	9.2	Charadriidae	Alcidae	19096	F	AHY	449.4	3.2	13.2	16.4	2	0.9	0.4	0.6	1.9	3.9	0.5	0.7	0.5	0.4	2.1	28.3	27.2	66.2	NA	5.5	3.2	53.9	NA	4.9	3.5	52.1	NA	2.7	2.1	35	NA	37.5	NA	3.5	62	NA	27.6	NA	1.2
Cerorhinca monocerata	9.2	Charadriidae	Alcidae	19104	F	AHY	419.6	3.3	13.1	16.4	2	0.9	0.4	0.6	1.9	3.9	0.5	0.8	0.4	0.4	2.1	28.3	27.2	66.2	NA	5.4	3.3	52.9	NA	4.6	3.1	50.8	NA	2.8	2.1	34.6	NA	37.3	NA	3.6	62	NA	29	NA	1.3
Cerorhinca monocerata	9.2	Charadriidae	Alcidae	19107	F	AHY	416.1	3	13.1	16.1	1.9	0.9	0.4	0.6	1.9	3.8	0.5	0.7	0.4	0.2	1.8	27.1	27.7	67.8	NA	5.4	3.2	55.1	NA	5	3.4	53	NA	2.9	2.2	35.4	NA	37.3	NA	3.4	63.1	NA	28	NA	1.2	exceptionally clean, no cartilage
Cerorhinca monocerata	9.2	Charadriidae	Alcidae	19113	F	AHY	489.6	3.7	14.8	18.5	2.3	1	0.4	0.5	1.9	4.2	0.6	0.9	0.4	0.3	2.2	31.2	26.6	66.4	NA	5.7	3.5	53.7	NA	5.3	3.5	52.1	NA	3	2.4	35.2	NA	38.5	NA	3.9	62	NA	27.4	NA	1.2
Cerorhinca monocerata	9.2	Charadriidae	Alcidae	19152	M	AHY	448.4	3.6	12.9	16.5	2.1	1	0.4	0.6	2	4.1	0.5	0.8	0.4	0.2	2.1	28.9	28.4	87.9	NA	5.5	3.3	55.4	NA	4.9	3.2	54	NA	3.1	2.1	36.3	NA	37.9	NA	3.4	62.8	NA	28.5	NA	1.6
Cerorhinca monocerata	9.2	Charadriidae	Alcidae	19229	M	AHY	504	3.7	13.9	17.6	2.2	1	0.3	0.6	1.9	3.9	0.5	0.9	0.4	0.3	2.2	29.8	26.2	69.7	NA	6.1	3.3	56.7	NA	5.3	3.4	55.4	NA	3	2.3	37.1	NA	39.3	NA	3.6	66	NA	30.9	NA	1.2
Cerorhinca monocerata	9.2	Charadriidae	Alcidae	10108	M	AHY	NA	3.2	12.8	16	2	0.9	0.4	0.5	1.8	3.8	0.5	0.8	0.4	0.3	2	27.6	27.5	67.9	NA	6	3.3	54.2	NA	5.4	3.3	52.4	NA	3	2.2	36.3	NA	38.5	NA	3.8	62.6	NA	29.4	NA	1.3
Cerorhinca monocerata	9.2	Charadriidae	Alcidae	16340	M	AHY	NA	3.4	13	16.4	2	1	0.3	0.6	1.9	4.1	0.5	0.8	0.4	0.2	2	28.5	28.4	68.6	NA	5.9	3.4	55.8	NA	5.3	3.3	53.9	NA	2.8	2.3	36.5	NA	39	NA	3.9	66.2	NA	29.6	NA	1.2
Cerorhinca monocerata	9.2	Charadriidae	Alcidae	19304	M	AHY	616.2	5.1	18.6	23.7	2.6	1.3	0.5	0.7	2.5	5.1	0.7	1.2	0.5	0.4	2.9	39.7	25.7	70.2	NA	6.1	3.5	58.8	NA	5.9	3.6	56	NA	3.2	2.4	39.1	NA	40.2	0.6	3.9	67.9	NA	31.2	NA	1.2
Cerorhinca monocerata	9.2	Charadriidae	Alcidae	19305	M	AHY	555.8	3.9	13.4	17.3	2.1	1.1	0.4	0.6	2.1	4.2	0.6	0.9	0.4	0.4	2.3	30.3	27.7	67.2	1.1	5.9	3.7	54.1	NA	5.1	3.2	52	NA	3.2	2.4	35.9	NA	37.9	NA	3.8	62.7	NA	29.1	NA	1.2
Cerorhinca monocerata	9.2	Charadriidae	Alcidae	19101	M	AHY	514.9	4.4	16.3	20.7	2.5	1.1	0.5	0.7	2.3	4.8	0.6	1	0.4	0.4	2.4	34.9	27.2	69.1	NA	6	3.4	56.1	NA	5.3	3.3	53.6	NA	2.9	2.2	36.1	NA	39.8	NA	3.6	64.8	NA	29.5	NA	1.2
Cerorhinca monocerata	9.2	Charadriidae	Alcidae	19102	M	AHY	477.2	3.3	15.6	18.9	2.4	1.1	0.4	0.6	2.1	4.5	0.7	1	0.4	0.4	2.5	32.8	27.4	68.3	NA	6.1	3.7	54.8	NA	5.3	3.5	52	NA	3	2.4	36.1	NA	37.3	NA	4	62.9	NA	28.4	NA	1.2
Cerorhinca monocerata	9.2	Charadriidae	Alcidae	19098	M	AHY	520.5	4	14.6	18.6	2.2	1	0.4	0.6	2	4.2	0.5	0.8	0.4	0.4	2.1	31.2	26.9	70.6	NA	6	3.6	57.1	NA	5.5	3.3	55.2	NA	2.9	2.3	37.2	NA	39.9	NA	3.6	64.3	NA	30	NA	1.2
Cerorhinca monocerata	9.2	Charadriidae	Alcidae	19103	M	AHY	476.4	4.3	15.2	19.5	2.3	1.1	0.4	0.6	2.1	4.4	0.6	0.9	0.4	0.2	2.1	32.4	26.9	70	NA	5.9	3.3	54.9	NA	5.4	3.4	54.4	NA	3	2.2	35.9	NA	38.7	NA	4.1	66.9	NA	29.2	NA	1.3
Cerorhinca monocerata	9.2	Charadriidae	Alcidae	19109	M	AHY	473.5	3.9	14.4	18.3	2.2	1.1	0.4	0.7	2.2	4.4	0.6	0.9	0.5	0.4	2.4	31.8	27.7	68.9	NA	5.9	3.4	54.1	NA	5.3	3.3	53.3	NA	2.8	2.1	36.1	NA	39.2	NA	3.7	65.1	NA	29.8	NA	1.3
Cerorhinca monocerata	9.2	Charadriidae	Alcidae	19110	M	AHY	530.1	3.7	14.4	18.1	1.7	1.1	0.4	0.7	2.2	3.9	0.6	0.9	0.4	0.4	2.3	30.5	25.6	67.7	NA	5.5	3.3	56	NA	4.9	3.3	54.8	NA	2.9	2.1	36.8	NA	38.5	0.8	3.7	65.1	NA	27.8	NA	1.2
Cerorhinca monocerata	9.2	Charadriidae	Alcidae	19111	M	AHY	475.5	4	15.8	19.8	2.5	1.2	0.5	0.8	2.5	5	0.6	1	0.5	0.4	2.5	34.7	28.5	66.9	NA	6.5	3.5	53.1	NA	5.6	3.5	51.3	NA	3.3	2.4	35.4	NA	37.9	NA	3.8	63.1	NA	29	NA	1.3
Cerorhinca monocerata	9.2	Charadriidae	Alcidae	19112	M	AHY	502	5	17.4	22.4	2.4	1.2	0.5	0.7	2.4	4.8	0.7	1	0.5	0.4	2.6	37.1	25.9	68.7	NA	6.3	3.6	55.6	NA	5.5	3.7	53.9	NA	3	2.3	37.2	NA	39.3	NA	3.9	65.1	NA	30.1	NA	1.2
Cerorhinca monocerata	9.2	Charadriidae	Alcidae	11655	M	AHY	NA	4.6	15.7	20.3	2.4	1.1	0.4	0.7	2.2	4.7	0.6	0.9	0.5	0.5	2.6	34.9	26.9	70.3	NA	6.1	3.4	55.8	NA	4.9	3.3	54.2	NA	3.3	2.4	37.5	NA	40.3	NA	3.7	65.2	NA	31.6	NA	1.3
Cerorhinca monocerata	9.2	Charadriidae	Alcidae	13109	?	AHY	556	4.3	14.3	18.6	2.2	1	0.4	0.6	2	4.2	0.6	1	0.4	0.4	2.3	31.4	26.4	69.4	NA	5.9	3.4	57	NA	5.1	3.4	54.4	NA	2.9	2.2	36.8	NA	40.5	NA	3.6	65.3	NA	31.3	NA	1.2
Cerorhinca monocerata	9.2	Charadriidae	Alcidae	13110	?	AHY	464	2.7	10.5	13.2	1.7	0.8	0.3	0.4	1.5	3.2	0.5	0.7	0.3	0.2	1.6	22.6	27.9	65.6	NA	5.5	3.3	50.9	NA	5.2	3.2	49.3	NA	3	2.2	34.2	NA	37.2	NA	3.4	58.9	NA	28.4	NA	1.3
Cerorhinca monocerata	9.2	Charadriidae	Alcidae	14442	?	AHY	559	4	14.3	18.3	2.2	1	0.4	0.6	1.9	4	0.5	0.9	0.4	0.3	2.1	30.5	26.2	67.9	NA	6	3.7	54.4	NA	5.3	3.4	52.1	NA	2.9	2.2	35	NA	37.6	NA	3.7	64.6	NA	29.4	NA	1.2
Cerorhinca monocerata	10.2	Charadriidae	Alcidae	19120	M	AHY	576.1	4.7	17.6	22.3	2.55	1.2	0.5	0.7	2.4	4.95	0.65	1.1	0.5	0.6	2.85	37.9	26.1214	68.82		6.28	3.63	56.88		5.5	3.57	54.76		3.14	2.31	38.07		42		3.54	65.72
Charadrius montanus	9.1	Charadriidae	Charadriidae	19010	F	AHY	104	NA	NA	2.5	0.4	NA	NA	NA	0.5	0.9	NA	NA	NA	NA	0.5	5.2	32.7	40.9	NA	3	NA	44.7	NA	NA	NA	NA	NA	NA	NA	NA	NA	NA	NA	NA	NA	NA	NA	NA	NA
Colaptes auratus	14	Piciformes	Picidae	20027	F	AHY	129	NA	NA	3.7	0.4	NA	NA	NA	0.5	0.9	NA	NA	NA	NA	0.6	6.7	26.9	40.4	NA	3.7	3.1	47.5	NA	3.2	2.8	42.8	NA	2	1.3	22.6	NA	30.4	NA	2.7	42.4	NA	29.1	NA	NA
Colaptes auratus	14	Piciformes	Picidae	22316	F	AHY	143	NA	NA	4.3	0.4	NA	NA	NA	0.7	1.1	NA	NA	NA	NA	0.6	7.7	28.6	41.6	NA	3.9	3.3	NA	NA	3.3	2.8	44.3	NA	2	1.2	22	NA	NA	NA	2.7	45.4	NA	28.8	NA	NA
Colaptes auratus	14	Piciformes	Picidae	22760	F	AHY	159	NA	NA	5	0.4	NA	NA	NA	0.5	0.8	NA	NA	NA	NA	0.6	7.8	20.5	40.9	NA	4	3.4	50.5	NA	3.7	3.1	44.6	NA	2.1	1.2	NA	NA	31.3	NA	2.8	44.8	NA	30	NA	NA
Colaptes auratus	14	Piciformes	Picidae	22894	F	AHY	153.8	NA	NA	4.6	0.5	NA	NA	NA	0.6	1	NA	NA	NA	NA	0.6	7.8	25.6	39.6	NA	3.8	3.1	49.2	NA	3.4	2.8	44.5	NA	2	1.3	22.4	NA	29.9	NA	2.8	44.1	NA	29.6	NA	NA
Colaptes auratus	14	Piciformes	Picidae	22897	F	AHY	157.7	NA	NA	4.6	0.4	NA	NA	NA	0.7	1.1	NA	NA	NA	NA	0.6	8	27.5	40.8	NA	4.2	3.5	49.6	NA	3.3	2.8	44.6	NA	2.1	1.3	23.2	NA	30.7	NA	3.1	43.1	NA	29.3	NA	NA
Colaptes auratus	14	Piciformes	Picidae	22899	F	AHY	146.9	NA	NA	3.9	0.4	NA	NA	NA	0.6	1	NA	NA	NA	NA	0.7	7.3	27.4	41.1	NA	3.7	3	47.9	NA	3.1	2.6	42.6	NA	1.7	1.1	22.7	NA	31.2	NA	2.5	43.3	NA	28.5	NA	NA
Colaptes auratus	14	Piciformes	Picidae	22278	F	AHY	123.4	NA	NA	4.5	0.4	NA	NA	NA	0.6	1	NA	NA	NA	NA	0.6	7.7	26	42.6	NA	3.9	NA	47.2	NA	NA	NA	NA	NA	NA	NA	NA	NA	NA	NA	NA	NA	NA	NA	NA	NA
Colaptes auratus	14	Piciformes	Picidae	21618	M	AHY	128	NA	NA	2.8	0.4	NA	NA	NA	0.5	0.8	NA	NA	NA	NA	0.4	5.2	30.8	40.6	NA	3.4	2.8	49.5	NA	2.9	2.5	44.6	NA	1.8	1.1	23.8	NA	30	NA	2.6	43.4	NA	29.1	NA	NA
Colaptes auratus	14	Piciformes	Picidae	22223	M	AHY	150	NA	NA	4.4	0.4	NA	NA	NA	0.6	1	NA	NA	NA	NA	0.7	7.8	25.6	42.5	NA	4	3.4	50.3	NA	3.3	2.9	45	NA	2	1.3	23.5	NA	31.7	NA	3	44.3	NA	29.9	NA	NA
Colaptes auratus	14	Piciformes	Picidae	22267	M	AHY	124	NA	NA	2.9	0.3	NA	NA	NA	0.4	0.8	NA	NA	NA	NA	0.5	5.4	29.6	40.6	NA	3.7	3	47.7	NA	3.1	2.7	NA	NA	2	1.3	22.6	NA	30.3	NA	2.8	NA	NA	28.5	NA	NA
Colaptes auratus	14	Piciformes	Picidae	22547	M	AHY	139.2	NA	NA	3.2	0.4	NA	NA	NA	0.5	0.8	NA	NA	NA	NA	0.5	5.8	27.6	42.9	NA	3.8	3	51.1	NA	3	2.7	45.8	NA	1.7	1.2	24.1	NA	31.4	NA	2.7	45.4	NA	30.8	NA	NA
Colaptes auratus	14	Piciformes	Picidae	23277	M	AHY	88	NA	NA	4.3	0.4	NA	NA	NA	0.6	1	NA	NA	NA	NA	0.6	7.4	27	41	NA	4	3.3	49.2	NA	3.3	3	44	NA	2.1	1.3	22.8	NA	31	NA	2.6	44.2	NA	29.9	NA	NA	srarved?
Colaptes auratus	14	Piciformes	Picidae	19948	?	AHY	121.6	NA	NA	4	0.4	NA	NA	NA	0.6	1	NA	NA	NA	NA	0.6	7.2	27.8	41.4	NA	3.8	3.2	47.8	NA	3	2.8	43.2	NA	1.7	1.2	20.4	NA	32	NA	2.9	43.1	NA	29.1	NA	NA
Colaptes auratus	15	Piciformes	Picidae	21616	?	HY?	133			2.6	0.35				0.5	0.8					0.4	5	32	40.83		3.8		48.46
Colaptes auratus	16	Piciformes	Picidae	22278	F	AHY	146			4.5	0.4				0.6	1					0.6	7.7	25.974	42.56		3.85		47.22
Colaptes auratus	17	Piciformes	Picidae	22760	F	AHY	159			5	0.4				0.5	0.8					0.6	7.8	20.5128	40.92		3.86		50.49
Columba livia	10	Columbiformes	Columbiformes	23487	F	AHY	256	NA	NA	6.8	0.8	NA	NA	NA	1.4	2.2	NA	NA	NA	NA	1.2	13.6	32.4	44.3	NA	5.3	4	52.8	NA	4.4	3.5	47.5	NA	2.4	2.1	32.8	NA	39.1	NA	3.4	56.9	NA	30.6	NA	NA
Columba livia	10	Columbiformes	Columbiformes	23545	M	AHY	327	NA	NA	7.5	0.9	NA	NA	NA	1.9	2.7	NA	NA	NA	NA	1.5	15.9	34	47.8	NA	5.5	4.2	57.3	NA	4.8	3.8	51.7	NA	2.4	2.1	35.5	NA	40	NA	3.6	61.1	NA	32.9	NA	NA
Columba livia	10	Columbiformes	Columbiformes	23396	M	AHY	320.5	NA	NA	7.3	0.9	NA	NA	NA	1.6	2.5	NA	NA	NA	NA	1.5	15.2	32.2	47.1	NA	5.5	4.3	56.2	NA	4.7	3.7	51.7	NA	2.5	2	34.4	NA	39.6	NA	3.6	58.7	NA	31.6	NA	NA
Columba livia	10	Columbiformes	Columbiformes	23544	M	AHY	363	NA	NA	7.9	0.8	NA	NA	NA	1.7	2.5	NA	NA	NA	NA	1.5	15.9	31.4	47.6	NA	5.7	4.4	56.8	NA	4.9	3.9	51.1	NA	2.5	2.3	35.3	NA	40.4	NA	3.7	60.6	NA	33	NA	NA
Corvus brachyrhynchos	15	Passeriformes	Corvidae	18433	F	AHY	394	3.5	7.4	10.9	1.2	1.4	0.3	0.9	2.5	3.7	0.8	1.2	0.6	0.7	3.3	24.8	29.8	62.1	NA	5.7	4.7	75.9	NA	4.5	4.2	69.8	NA	2.1	0.8	46.8	NA	49.4	NA	4	82	NA	54.5	NA	0.8
Corvus brachyrhynchos	15	Passeriformes	Corvidae	18573	F	AHY	402.3	3.1	7.2	10.3	1.3	1.5	0.4	1	2.9	4.2	0.9	1.4	0.7	0.6	3.6	25.8	32.6	61.2	NA	6.2	5	72.8	NA	5.5	4.4	67	NA	2.4	2.1	45.8	NA	46.1	NA	4.3	80.4	NA	54.4	NA	0.8
Corvus brachyrhynchos	15	Passeriformes	Corvidae	22472	F	AHY	374	3.1	6.7	9.8	1.2	1.1	0.2	0.8	2.1	3.3	0.7	1.2	NA	0.7	NA	NA	NA	62.3	0.6	5.9	4.8	72.1	NA	5.1	4.6	68	NA	2.4	2	44.9	NA	46.8	NA	4.4	79.9	NA	NA	0.7	0.9
Corvus brachyrhynchos	15	Passeriformes	Corvidae	9976	M	AHY	NA	3.2	7	10.2	1.3	1.3	0.3	0.9	2.5	3.8	0.6	1	0.6	0.7	2.9	23.5	31.9	62.1	NA	5.8	4.9	75	NA	4.9	4.5	67.5	NA	2.4	1.5	44.5	NA	49.1	NA	4.4	80.7	NA	52.1	NA	0.8
Corvus brachyrhynchos	15	Passeriformes	Corvidae	15435	M	AHY	391	3.1	7.1	10.2	1.3	1.4	0.3	0.8	2.5	3.8	0.8	1.4	0.7	0.6	3.4	24.6	30.9	61.3	0.7	6.1	4.7	75.7	0.6	4.7	4.5	68.8	NA	2.5	1.7	47	NA	49.7	0.4	4.2	83.4	NA	55.3	NA	0.8	Bracketed weight
Corvus brachyrhynchos	15	Passeriformes	Corvidae	18430	M	AHY	438	3.7	7.6	11.3	1.3	1.4	0.4	0.9	2.7	4	0.8	1.4	0.7	0.6	3.4	25.9	30.5	63.1	NA	6	4.7	76.8	NA	4.7	4.2	69.4	NA	2.3	1.8	46.3	NA	50.6	NA	4	82.4	NA	54.7	NA	0.8
Corvus brachyrhynchos	15	Passeriformes	Corvidae	18590	M	AHY	444.2	3.4	7.5	10.9	1.5	1.7	0.4	1	3.1	4.6	0.9	1.3	0.7	0.7	3.6	27.2	33.5	66.2	NA	6.5	5.2	78.4	NA	5.2	4.6	72.9	NA	2.5	1.7	46.3	NA	50.1	0.6	4.4	NA	0.6	57.1	NA	0.8
Corvus brachyrhynchos	15	Passeriformes	Corvidae	19435	M	AHY	447.5	3.8	8.1	11.9	1.5	1.6	0.3	1	2.9	4.4	0.9	NA	0.9	0.7	NA	NA	NA	65.2	0.6	6.4	5.5	77	0.6	5.1	4.9	71.6	NA	2.6	1.7	49.1	NA	48	NA	4.3	NA	0.6	57.3	NA	0.8
Corvus brachyrhynchos	15	Passeriformes	Corvidae	19437	M	AHY	442.9	3.4	7.5	10.9	1.4	NA	NA	NA	NA	NA	0.8	1.5	NA	0.8	NA	NA	NA	63.8	NA	5.8	5	NA	0.6	4.9	4.4	NA	0.5	2.3	1.9	NA	0.8	48	NA	4.1	85.4	0.5	NA	0.8	NA
Corvus brachyrhynchos	15	Passeriformes	Corvidae	22471	M	AHY	403	3.5	8	11.5	1.4	NA	NA	NA	NA	NA	NA	NA	0.7	0.7	NA	NA	NA	61.2	0.7	6.1	4.8	NA	0.7	5.1	4.3	NA	0.6	NA	NA	46.3	0.6	NA	0.5	4.2	NA	0.6	55.8	NA	NA
Corvus brachyrhynchos	15	Passeriformes	Corvidae	22474	M	AHY	418	3.2	6.4	9.6	1.3	1.2	0.2	0.9	2.3	3.6	0.7	1.2	0.7	0.6	3.2	23.1	30.7	63	NA	6.3	5	73.2	NA	4.8	4.3	67.6	NA	2.7	1.6	46.8	NA	47.7	NA	4.5	NA	0.4	54.3	NA	0.9
Corvus brachyrhynchos	15	Passeriformes	Corvidae	22475	M	AHY	NA	2.9	6.8	9.7	1.3	1.5	0.3	0.9	2.7	4	0.8	1.2	0.6	0.9	3.5	24.6	32.5	63.3	0.5	5.9	4.7	75.4	NA	5.1	4.5	69.8	0.5	2.5	1.6	46.8	0.7	47.3	NA	4.3	80.1	NA	53.4	NA	0.8
Corvus brachyrhynchos	15	Passeriformes	Corvidae	22477	M	AHY	240	2	5.8	7.8	1	0.9	0.2	0.6	1.7	2.7	0.5	0.9	0.5	0.4	2.3	17.8	30.3	61.4	0.6	5.5	4.6	72.8	NA	4.7	4.2	67.7	NA	2.1	1.5	45.1	NA	46.9	NA	4.2	81.5	NA	55.3	NA	0.8
Corvus brachyrhynchos	15	Passeriformes	Corvidae	16195	?	AHY	458.7	4.1	8	12.1	1.4	1.4	0.4	0.8	2.6	4	0.8	1.2	0.6	0.7	3.3	26.7	30	64.2	NA	6.2	5.3	78.5	0.6	5.2	4.5	71.7	0.4	2.4	1.8	46.9	NA	49.8	NA	4.5	83.8	NA	53.7	NA	0.8	Bracketed weight
Corvus brachyrhynchos	15	Passeriformes	Corvidae	19436	?	AHY	424.6	3.7	9.3	13	1.5	1.7	0.3	1	3	4.5	0.9	NA	0.8	0.7	NA	NA	NA	65	0.6	6.4	5.3	79.4	0.5	5.7	4.8	75.6	0.4	2.8	1.9	49.6	NA	49.3	NA	4.6	NA	0.5	57.8	0.5	0.8
Corvus corax	15	Passeriformes	Corvidae	23162	M	AHY	976	7.3	NA	NA	5	4.4	1	2.1	7.5	12.5	2.7	3.9	1.8	NA	NA	NA	NA	96.9	NA	8.5	7.1	116.8	NA	7	6.5	106.3	NA	3.3	2.9	69.6	NA	70.6	NA	6.3	116	NA	68.5	NA	0.8	incomplete
Corvus corax	15	Passeriformes	Corvidae	18544	?	AHY	NA	10.1	17.2	27.3	4.3	4.3	1.1	2.9	8.3	12.6	1.9	NA	1.6	1.1	4.6	61.7	40.8	96.4	0.8	9.1	7.8	111.4	0.9	7	6.5	104.2	NA	3.3	2.9	67.9	NA	65.5	0.7	7.2	NA	0.9	64.9	NA	0.9
Corvus corax	15	Passeriformes	Corvidae	8864	?	AHY	NA	10	NA	NA	3.7	4.6	1	2.7	8.3	12	2.9	4.6	1.8	2.3	11.6	NA	NA	101.4	NA	8.8	7	123.9	NA	7	6.1	112.6	NA	3.5	2.6	72.4	NA	74.3	NA	6.3	122.4	NA	71.6	NA	0.8	incomplete
Corvus corax	15	Passeriformes	Corvidae	16154	?	AHY	1094.6	9.1	NA	NA	4	3.8	1	2.2	7	11	2.6	3.5	1.6	1.8	9.5	NA	NA	95.3	NA	8.7	6.8	114.8	NA	7.1	6.3	104.2	NA	3.3	2.7	69.9	NA	69.4	NA	6	110.6	NA	65.9	NA	0.8	incomplete
Corvus corax	15	Passeriformes	Corvidae	16166	?	AHY	1054	9.1	NA	NA	3.9	4.2	0.9	2.3	7.4	11.3	2.4	3.3	1.7	1.7	9.1	NA	NA	91.1	NA	8.9	6.9	110.4	NA	6.7	5.9	101	NA	3.2	2.6	65.6	NA	67	NA	5.9	107.8	0.9	62.7	NA	0.8	incomplete
Corvus corax	15	Passeriformes	Corvidae	23417	?	AHY	NA	10	NA	NA	4.4	4.7	NA	2.6	7.3	11.7	2.9	3.9	1.6	NA	NA	NA	NA	95.6	NA	8.9	7.3	116.9	NA	7.5	6.6	NA	NA	NA	NA	68.4	NA	69.4	NA	6.5	114.7	NA	67.9	NA	0.8	incomplete
Corvus corax	16	Passeriformes	Corvidae	19952	F	HY	668.9	4.6	16.1	20.7	3.15	2.2	0.6	1.7	4.5	7.65	1.95	3.8	1.7	1.4	8.85	53.7	28.4916	90.71		7.77	6.07	106.77		6.31	5.14	100.62		2.68	2.11	64.88		62.99		5.72	105.83
Cygnus buccinator	2	Anseriformes	Anseriformes	23500	F	AHY	6250	38.2	228.4	266.6	50.2	25.6	14	14.5	54.1	104.3	12.1	23.1	12.1	21.7	69	613.2	17	279	NA	17.3	15.2	274	NA	12.7	11.3	268	NA	9.1	7.4	134.6	NA	101.7	NA	13.1	202	NA	115.1	NA	NA
Cygnus buccinator	2	Anseriformes	Anseriformes	22385	F	AHY	10700	35.9	324.6	360.5	64.4	35	17.3	19.2	71.5	135.9	19.7	33.8	19.6	28.7	101.8	835.9	16.3	297	NA	17.2	15.5	293	NA	12.7	11.1	284	NA	8.5	7	144.4	NA	106.8	NA	12.9	215	NA	125.9	NA	NA
Cygnus buccinator	2	Anseriformes	Anseriformes	22384	U	AHY	12000	24.9	232.1	257	51.2	24.8	14	14.9	53.7	104.9	13.5	23.8	14.8	18.2	70.3	607.4	17.3	285	NA	17.5	15.6	278.5	NA	13.5	11.9	269	NA	9.2	7.9	143.4	NA	102.5	NA	14	204	1.6	122.8	NA	NA
Cygnus buccinator	2	Anseriformes	Anseriformes	23790	U	AHY	9100	33.6	295.6	329.2	63.3	39.6	17.2	18.4	75.2	138.5	15.6	32.1	14.6	32.2	94.5	795.2	17.4	298	NA	17	15.5	295	NA	12	11.9	285	NA	9.1	7.4	149.2	NA	107.9	NA	14.1	210	NA	121.5	NA	NA
Dryocopus pileatus	14	Piciformes	Picidae	19084	F	AHY	275.6	2.8	NA	8.6	0.7	NA	NA	NA	1.3	2	NA	NA	NA	NA	1	14.6	27.4	53.4	NA	5.1	4.1	63.5	NA	4.3	3.9	57.2	NA	2.4	1.6	30.9	NA	38.8	NA	4.1	49.4	NA	34.6	NA	NA
Dryocopus pileatus	14	Piciformes	Picidae	22285	F	AHY	194	3.4	NA	9.6	0.8	NA	NA	NA	1.4	2.2	NA	NA	NA	NA	1	16	27.5	52.2	NA	5	4.2	61.5	NA	4.3	3.7	54.9	NA	2.7	1.7	29.5	NA	37.3	NA	4	NA	NA	34.1	NA	NA
Dryocopus pileatus	14	Piciformes	Picidae	22325	F	AHY	295	3.8	NA	10.7	0.9	NA	NA	NA	1.4	2.3	NA	NA	NA	NA	1	17.2	26.2	54.9	NA	5.4	4.5	NA	NA	4.5	4.1	58.3	NA	2.6	1.7	30.9	NA	40.1	NA	4	52.5	NA	35.4	NA	NA
Dryocopus pileatus	14	Piciformes	Picidae	22246	M	AHY	258	1.8	NA	6.6	0.7	NA	NA	NA	1	1.7	NA	NA	NA	NA	0.8	11.6	29.3	52.6	NA	5	3.9	64.6	NA	3.9	3.6	57.8	NA	2.2	1.4	30.5	NA	39.7	NA	4.1	51.2	NA	34.1	NA	NA
Dryocopus pileatus	14	Piciformes	Picidae	22284	M	AHY	332	3.7	NA	10.2	1	NA	NA	NA	1.4	2.4	NA	NA	NA	NA	1.2	17.3	27.2	55.6	NA	5.3	4.3	66.6	NA	4.4	4	59.2	NA	2.6	1.7	32.5	NA	39.6	NA	4.1	51.3	NA	34.6	NA	NA
Dryocopus pileatus	14	Piciformes	Picidae	22337	M	AHY	289	3.6	NA	10.4	0.9	NA	NA	NA	1.4	2.3	NA	NA	NA	NA	1.3	17.5	25.7	55	NA	5.4	4.3	66	NA	4.6	4.2	58.8	NA	2.6	1.8	31.7	NA	38.6	NA	4.1	51.9	NA	35	NA	NA
Dryocopus pileatus	14	Piciformes	Picidae	19082	?	AHY	321.6	3.7	NA	10.5	1	NA	NA	NA	1.5	2.5	NA	NA	NA	NA	1.1	17.6	27.8	56.7	NA	5.4	4.4	67.6	NA	4.5	4.1	60.9	NA	3.1	1.8	33.6	NA	NA	NA	4.1	53	NA	37.3	NA	NA
Dryocopus pileatus	15	Piciformes	Picidae	21069	F	HY?	250	1.6		5.6	0.6				0.9	1.5					0.7	10	30	51.19		4.81		61.92
Falco mexicanus	11.3	Falconiformes	Falconiformes	17076	M	AHY	403	3.9	10.5	14.4	1.9	1.3	0.5	1	2.8	4.8	1.2	1.5	1.1	1.3	5.2	34.4	27.9	72.1	NA	6.6	5.8	84.4	NA	5.6	4.7	77.9	NA	3.4	2	49.5	NA	62.3	NA	5.9	81.7	0.6	53.5	NA	0.9
Falco mexicanus	11.3	Falconiformes	Falconiformes	22333	?	AHY	NA	5.2	15.9	21.1	3.2	3.3	1.1	2	6.4	9.7	2.3	3.7	2.2	2.6	10.8	62.1	31.2	86.5	0.7	7.5	6.8	102.1	NA	6.2	5.4	95.3	NA	4.2	3.2	61.5	NA	72.2	NA	6.9	95.3	NA	58.8	NA	0.8
Falco peregrinus	11.3	Falconiformes	Falconiformes	23262	F	AHY	512	4.5	15.1	19.6	2.5	2.2	0.7	1.4	4.3	7	1.7	2.7	1.5	1.8	7.7	48.9	28.6	79.9	NA	7.2	6.2	95.6	0.7	6	5.1	88.7	0.6	3.8	2.2	56.1	NA	71.3	NA	6.3	90.1	NA	57.3	NA	0.8
Falco peregrinus	11.3	Falconiformes	Falconiformes	17337	F	AHY	918	7.2	24.4	31.6	4.6	4.2	1.4	2.9	8.5	13	2.5	3.4	1.9	2.8	10.6	78.8	33	96.3	NA	8.4	7.4	112.4	NA	7.2	5.9	103.8	NA	4.3	2.9	68	NA	75.8	NA	7.1	94.8	NA	56.8	NA	0.9	Confirmed identification with skin
Falco peregrinus	11.3	Falconiformes	Falconiformes	23263	F	AHY	1240	6.3	24.5	30.8	4.8	NA	1.3	2.6	3.9	NA	2.7	3.7	1.9	3.3	11.6	NA	NA	93.6	NA	8.3	7.3	NA	1.1	6.6	5.6	101.2	NA	4	2.6	65.9	NA	75.8	NA	6.7	96.3	1	56.5	NA	NA	Tibiotarsus split in two, but mostly complete. Ulna shattered, incomplete
Falco rusticolus	11.3	Falconiformes	Falconiformes	23667	F	AHY	NA	6.7	27.7	34.4	5.4	4.6	1.5	2.8	8.9	14.2	3.3	5.1	1.6	2.9	13.9	90.5	31.4	105.2	NA	8.5	7.4	118.7	0.8	7.2	6.5	108.9	NA	4.3	3.2	71	NA	86.7	NA	7.9	106.1	NA	62.5	NA	0.9
Falco rusticolus	11.3	Falconiformes	Falconiformes	23813	F	AHY	766.1	7.3	29.3	36.6	5.5	4.3	1.4	2.6	8.3	13.8	3.6	4.8	2.7	3.2	14.2	92.4	29.8	107.1	NA	9.1	7.8	120.3	NA	7.3	6.7	111.3	NA	4.5	3.2	71.7	NA	88.8	NA	8.4	108.1	NA	64.2	NA	0.9
Falco rusticolus	11.3	Falconiformes	Falconiformes	12156	F	AHY	1496	6.5	26.5	33	5.2	4.4	1.4	2.3	8.1	13.4	3.3	4.8	2.5	3.2	13.9	87.6	30.6	103.7	NA	8.9	7.8	116.3	NA	7.9	6.5	107.4	NA	4.5	3.1	68	NA	88.1	NA	8.3	106.3	NA	62.1	NA	0.9	Injured, scaring present on bones. Least scarred bones measured
Falco rusticolus	11.3	Falconiformes	Falconiformes	11605	M	AHY	NA	4.7	22.3	27	3.8	3.3	1.1	2.1	6.5	10.3	2.3	3.5	1.7	1.9	9.4	66.4	31	93.6	NA	8.1	7.1	104.4	NA	6.8	5.6	96.9	NA	4	2.5	63.6	NA	79.3	NA	7.3	98.3	NA	59	NA	0.9
Falco sparverius	11.3	Falconiformes	Falconiformes	15495	f	AHY	NA	NA	NA	3.1	0.3	NA	NA	NA	0.7	1	NA	NA	NA	NA	0.8	6.7	29.8507	42.21	NA	3.4	3.2	47.03	NA	3	2.5	43.5	NA	1.6	1.2	NA	NA	NA	NA	NA	NA	NA	NA	NA	0.897512
Falco sparverius	11.3	Falconiformes	Falconiformes	16152	F	AHY	NA	NA	NA	3	0.3	NA	NA	NA	0.5	0.8	NA	NA	NA	NA	0.6	5.8	27.5862	43.15	NA	3.5	3	47.2	0.4	3.1	2.7	43.8	NA	1.7	1.2	NA	NA	NA	NA	NA	NA	NA	NA	NA	0.914195
Falco sparverius	11.3	Falconiformes	Falconiformes	18214	F	AHY	99.6	NA	NA	3.1	0.3	NA	NA	NA	0.5	0.8	NA	NA	NA	NA	0.7	6.1	26.2295	43.5	NA	3.6	3.2	NA	0.4	3.5	2.8	44.4	NA	2	1.3	NA	NA	NA	NA	NA	NA	NA	NA	NA	NA
Falco sparverius	11.3	Falconiformes	Falconiformes	19960	F	AHY	111.8	NA	NA	2.9	0.4	NA	NA	NA	0.7	1.1	NA	NA	NA	NA	0.8	6.7	32.8358	42.95	NA	3.8	3.2	47.07	NA	3.3	2.7	44.5	NA	1.7	1.2	NA	NA	NA	NA	NA	NA	NA	NA	NA	0.912471
Falco sparverius	11.3	Falconiformes	Falconiformes	22208	F	AHY	93.5	NA	NA	3.1	0.35	NA	NA	NA	0.3	0.65	NA	NA	NA	NA	0.8	6	21.6667	42.92	NA	3.6	3.2	47.94	NA	3.2	2.8	45	NA	1.8	1.2	NA	NA	NA	NA	NA	NA	NA	NA	NA	0.895286
Falco sparverius	11.3	Falconiformes	Falconiformes	22362	F	AHY	113	NA	NA	2.8	0.3	NA	NA	NA	0.5	0.8	NA	NA	NA	NA	0.6	5.6	28.5714	43.67	NA	3.5	3.1	47.93	NA	3.2	2.8	44.6	NA	1.8	1.2	NA	NA	NA	NA	NA	NA	NA	NA	NA	0.91112
Falco sparverius	11.3	Falconiformes	Falconiformes	22417	F	AHY	104.6	NA	NA	2.6	0.3	NA	NA	NA	0.55	0.85	NA	NA	NA	NA	0.7	5.7	29.8246	42.98	NA	3.7	3.3	48.66	NA	3.3	2.9	44.8	NA	1.8	1.2	NA	NA	NA	NA	NA	NA	NA	NA	NA	0.883272
Falco sparverius	11.3	Falconiformes	Falconiformes	23379	F	AHY	112	NA	NA	2.7	0.35	NA	NA	NA	0.6	0.95	NA	NA	NA	NA	0.7	6	31.6667	43.03	NA	3.7	3.2	49.6	NA	3.4	2.8	45.7	NA	1.9	1.2	NA	NA	NA	NA	NA	NA	NA	NA	NA	0.86754
Falco sparverius	11.3	Falconiformes	Falconiformes	17366	M	AHY	107.2	NA	NA	3	0.35	NA	NA	NA	0.55	0.9	NA	NA	NA	NA	0.7	6.2	29.0323	43.37	NA	3.6	3.2	49.23	NA	3	2.6	45.6	NA	1.6	1.1	NA	NA	NA	NA	NA	NA	NA	NA	NA	0.880967
Falco sparverius	11.3	Falconiformes	Falconiformes	19489	M	AHY	100.2	NA	NA	2.2	0.25	NA	NA	NA	0.4	0.48	NA	NA	NA	NA	0.5	4.16	23.0769	41.08	NA	3.3	2.92	46.45	NA	3.09	2.58	43.17	NA	1.65	1.16	NA	NA	NA	NA	NA	NA	NA	NA	NA	0.884392
Falco sparverius	11.3	Falconiformes	Falconiformes	22456	M	AHY	114.4	NA	NA	3.2	0.3	NA	NA	NA	0.45	0.75	NA	NA	NA	NA	0.6	5.9	25.4237	43.26	NA	3.7	3.2	47.73	NA	3.2	2.7	44.6	NA	1.7	1.3	NA	NA	NA	NA	NA	NA	NA	NA	NA	0.906348
Falco sparverius	11.3	Falconiformes	Falconiformes	22531	M	AHY	74	NA	NA	2.9	0.3	NA	NA	NA	0.45	0.75	NA	NA	NA	NA	0.55	5.5	27.2727	40.39	NA	3.3	2.8	46.75	NA	2.9	2.5	43.2	NA	1.7	1.1	NA	NA	NA	NA	NA	NA	NA	NA	NA	0.863957
Falco sparverius	11.3	Falconiformes	Falconiformes	23160	M	AHY	102	NA	NA	2.7	0.2	NA	NA	NA	0.4	0.6	NA	NA	NA	NA	0.6	5.1	23.5294	40.99	0.4	3.3	3	46.69	NA	3	2.4	43.7	NA	1.6	1.1	NA	NA	NA	NA	NA	NA	NA	NA	NA	0.877918
Falco sparverius	11.3	Falconiformes	Falconiformes	23283	M	AHY	58.2	NA	NA	1.9	0.25	NA	NA	NA	0.5	0.75	NA	NA	NA	NA	0.55	4.5	33.3333	39.29	NA	3.2	2.9	43.37	NA	2.8	2.4	40.1	NA	1.5	1	NA	NA	NA	NA	NA	NA	NA	NA	NA	0.905926
Falco sparverius	11.3	Falconiformes	Falconiformes	23511	M	AHY	NA	NA	NA	2.4	0.25	NA	NA	NA	0.4	0.7	NA	NA	NA	NA	0.5	4.8	29.1667	40.94	NA	3.3	2.9	47.29	NA	3.1	2.5	43.8	NA	1.6	1.1	NA	NA	NA	NA	NA	NA	NA	NA	NA	0.865722
Falco sparverius	11.3	Falconiformes	Falconiformes	19961	U	AHY	NA	NA	NA	2.8	0.33	NA	NA	NA	0.5	0.83	NA	NA	NA	NA	0.7	5.86	28.3276	42.18	NA	3.5	3.2	46.58	NA	3.3	2.6	43.5	NA	1.8	1.2	NA	NA	NA	NA	NA	NA	NA	NA	NA	0.905539
Falco sparverius	11.3	Falconiformes	Falconiformes	22367	U	AHY	103	NA	NA	2.9	0.35	NA	NA	NA	0.5	0.85	NA	NA	NA	NA	0.6	5.8	29.3103	41.6	NA	3.4	3	46.65	NA	3.1	2.7	43.7	NA	1.6	1.1	NA	NA	NA	NA	NA	NA	NA	NA	NA	0.891747
Fratercula cirrhata	9.2	Charadriidae	Alcidae	12679	F	AHY	784.6	7.5	21.7	29.2	3.1	1.4	0.6	0.8	2.7	5.9	1.1	1.6	0.7	0.8	4.1	49	23.9	77.7	NA	6.3	4	60.2	NA	5.7	3.6	57.9	NA	3.5	2.5	40	NA	49.7	NA	4	76.2	0.7	34.5	NA	1.3
Fratercula cirrhata	9.2	Charadriidae	Alcidae	13211	F	AHY	770.6	5.9	18.5	24.4	2.6	1.2	0.5	0.8	2.5	5.2	0.9	1.4	0.6	0.5	3.4	41.5	25.1	76.9	NA	5.9	3.8	61.1	NA	5.6	3.5	57.6	NA	3.2	2.4	40.9	NA	48.6	NA	4	75.9	NA	35.1	NA	1.3
Fratercula cirrhata	9.2	Charadriidae	Alcidae	12680	M	AHY	836.4	7.2	21.8	29	2.9	1.4	0.5	0.9	2.8	5.7	0.9	1.6	0.7	0.6	3.8	47.9	23.8	76.2	NA	6.3	3.8	60.8	NA	5.9	3.7	57.9	NA	3.5	2.4	40.9	NA	47.3	NA	4.3	75.8	NA	35.3	NA	1.3
Fratercula cirrhata	9.2	Charadriidae	Alcidae	14435	M	AHY	797	6.1	19.2	25.3	3.1	1.3	0.4	1	2.7	6.1	1	1.5	0.7	0.6	3.8	45	27.1	77.8	NA	5.9	3.8	62.1	0.9	5.6	3.7	58.7	NA	3.3	2.4	40.3	NA	47.5	NA	4.2	78.3	NA	34.6	NA	1.3
Fratercula corniculata	10.2	Charadriidae	Alcidae	19257	M	HY?	654	4.1	12.9	17	2	0.9	0.4	0.5	1.8	3.8	0.65	1	0.4	0.4	2.45	29.5	25.7627	66.5				52.78				51.1				34.89		41.46			62.1
Fregata minor	5	Pelecaniformes	Pelecaniformes	23418	?	AHY	NA	10.3	23.1	33.4	9.4	7	2.8	3.7	13.5	22.9	5.5	1	0.3	0.6	2.4	83.9	54.5	179	NA	11.2	8.9	237	NA	9.7	8.3	233	NA	5.6	5	106.9	NA	49.5	NA	6.7	65.2	NA	19.2	NA	0.8
Fulica americana	7	Gruiformes	Gruiformes	9864	F	AHY	NA	NA	NA	7	0.9	NA	NA	NA	0.9	1.7	NA	NA	NA	NA	2.4	15.2	22.4	65.4	NA	4	3.6	57.4	NA	3.6	2.8	53.5	NA	2	1.8	37.6	NA	51.1	NA	4.6	84.9	NA	53.5	NA	NA
Fulica americana	7	Gruiformes	Gruiformes	9866	F	AHY	NA	NA	NA	9.5	1.1	NA	NA	NA	1	2.1	NA	NA	NA	NA	2.8	19.2	21.4	71.2	NA	4.3	3.3	61.2	NA	3.3	2.5	57.6	NA	1.9	1.7	39.3	NA	54.2	NA	4.4	92.1	NA	57.3	NA	NA
Fulica americana	7	Gruiformes	Gruiformes	23401	F	AHY	NA	NA	NA	9.9	1.4	NA	NA	NA	1.1	2.5	NA	NA	NA	NA	3.1	21	23.3	64.2	NA	4.3	2.7	56.5	NA	2.7	1.9	52	NA	2.2	1.9	36.3	NA	50.4	NA	4.4	85.8	NA	53.9	NA	NA
Fulica americana	7	Gruiformes	Gruiformes	17170	M	AHY	758	NA	NA	13.2	2.3	NA	NA	NA	NA	NA	NA	NA	NA	NA	4.7	NA	NA	73.1	NA	4.8	4.2	NA	NA	NA	NA	NA	NA	NA	NA	NA	NA	55.3	NA	5.2	95.7	NA	58.7	NA	NA
Fulica americana	7	Gruiformes	Gruiformes	17399	M	AHY	336.6	NA	NA	7.6	1.3	NA	NA	NA	1	2.3	NA	NA	NA	NA	2.7	17.5	25.7	65	NA	4.2	3.6	57.2	NA	3.7	3	53.3	NA	2.1	1.8	36.8	NA	51.4	NA	4.2	86.6	NA	53.5	NA	NA
Fulica americana	7	Gruiformes	Gruiformes	23402	M	AHY	425.4	NA	NA	11.3	1.6	NA	NA	NA	1.3	2.9	NA	NA	NA	NA	3.8	24.7	23.5	74	NA	4.3	3.6	64.8	NA	3.7	2.9	60.8	NA	1.8	1.5	40.5	NA	55.3	NA	4.1	94.9	NA	58.5	NA	NA
Fulica americana	7	Gruiformes	Gruiformes	20120	?	AHY	532	NA	NA	10.3	1.4	NA	NA	NA	1.2	2.6	NA	NA	NA	NA	3.5	22.5	23.1	65.3	NA	4	2.6	58.7	NA	2.5	1.6	55	NA	1.9	1.7	37.6	NA	49.8	NA	4.7	87.6	NA	53	NA	NA
Fulmarus glacialis	6.1	Procellariiformes	Procellariiformes	19181	F	AHY	NA	3.6	10.4	14	2.8	1.6	0.5	0.9	3	5.8	0.5	1.1	0.6	0.4	2.6	30.7	37.5	98.7	NA	5.5	4.4	94.4	NA	4.1	3.9	92.1	NA	2.6	2.3	46.7	NA	39.1	0.6	3.8	78.5	0.4	45.9	NA	1
Fulmarus glacialis	6.1	Procellariiformes	Procellariiformes	20079	F	AHY	NA	3.9	12	15.9	3.4	1.8	0.6	0.9	3.3	6.7	0.7	1.5	0.7	0.6	3.5	36.3	36.9	108.1	NA	6	4.9	104.4	NA	4.9	4.5	102.2	NA	3.1	2.6	50.3	NA	43.9	NA	4.3	85	0.5	50.4	NA	1
Fulmarus glacialis	6.1	Procellariiformes	Procellariiformes	19182	F	AHY	NA	3.4	10	13.4	3.1	1.8	0.6	1	3.4	6.4	0.6	1.2	0.6	0.5	2.9	32	40	102.1	NA	5.3	4.2	98.4	NA	4.2	3.9	95.9	NA	2.6	2.3	47.9	NA	42.9	NA	3.6	78.5	NA	47	NA	1
Fulmarus glacialis	6.1	Procellariiformes	Procellariiformes	19179	M	AHY	619	3.1	11	14.1	3.3	NA	NA	NA	NA	NA	0.7	1.1	0.5	0.5	2.75	19.6	NA	102.5	NA	5.5	4.3	NA	0.5	NA	NA	NA	0.9	NA	NA	NA	0.8	40.9	NA	3.8	79.8	NA	45.5	0.9	NA
Fulmarus glacialis	6.1	Procellariiformes	Procellariiformes	19274	M	AHY	602	3.5	10.8	14.3	3.4	2	0.6	1	3.6	7	0.6	1.2	0.6	0.4	2.75	33.8	41.4	104.2	NA	5.9	4.4	100.6	NA	4.5	4.3	98.6	NA	2.5	2.4	48.4	NA	40.1	NA	4	82.2	NA	48.8	NA	1
Fulmarus glacialis	6.1	Procellariiformes	Procellariiformes	20078	M	AHY	NA	4.3	12.3	16.6	3.3	2	0.7	1.1	3.7	7	0.7	1.3	0.7	0.7	3.4	37.4	37.4	102.6	NA	5.6	4.4	97.3	NA	4.4	4.1	96.7	NA	2.6	2.3	48.1	NA	42.2	0.7	3.8	80.8	NA	48.3	NA	1.1
Fulmarus glacialis	6.1	Procellariiformes	Procellariiformes	20042	M	AHY	619	3.9	10.6	14.5	3.3	1.9	0.7	1.1	3.7	6.9	0.8	NA	0.7	0.5	NA	NA	NA	102.7	NA	5.2	4.3	99.6	NA	3.9	3.9	97.1	NA	2.4	2.3	49.9	NA	44.5	NA	4.1	NA	0.7	50.6	NA	1	T-Tarsus broken,did not weigh as measurements would not be reliable
Fulmarus glacialis	6.1	Procellariiformes	Procellariiformes	19275	M	AHY	651	4	12.3	16.3	3.6	2.1	0.7	1.1	3.9	7.6	0.8	1.5	0.7	0.6	3.8	39.1	38.9	108.2	NA	5.4	4.5	104.6	NA	4.5	4.2	101.4	NA	2.7	2.4	51.1	NA	46	NA	3.8	86.1	NA	53.2	NA	1
Fulmarus glacialis	6.1	Procellariiformes	Procellariiformes	17266	M	AHY	340	2.7	8.6	11.3	2.4	1.3	0.4	0.7	2.4	4.9	0.4	0.8	0.4	0.3	2.1	25.3	38.7	100.3	NA	5.1	3.8	97.2	NA	3.9	3.8	94.4	NA	2.3	2.1	47.5	NA	43.5	NA	3.9	79	NA	46.8	NA	1	Starved
Fulmarus glacialis	6.1	Procellariiformes	Procellariiformes	13112	M	AHY	679	4	11.2	15.2	3	1.8	0.6	1	3.4	6.6	0.7	1.3	0.7	0.4	3.2	34.7	38	104.4	NA	5.4	4.3	101.3	NA	4.5	3.9	99.3	NA	2.6	2.3	49.5	NA	43.4	NA	4.1	83.9	NA	48.5	NA	1
Fulmarus glacialis	6.1	Procellariiformes	Procellariiformes	15299	M	AHY	NA	3.7	11.8	15.5	3.3	2	0.7	1	3.6	7	0.6	1.2	0.9	0.6	3.3	36	38.6	105.9	NA	5.9	4.8	101.7	NA	4.8	4.2	99.3	NA	2.5	2.2	45.9	NA	45.7	NA	3.9	84.7	NA	51.2	NA	1
Fulmarus glacialis	6.1	Procellariiformes	Procellariiformes	19180	M	AHY	636	4.8	13.3	18.1	3.8	2.4	0.8	1.2	4.4	8.2	0.8	1.6	0.8	0.6	3.8	42.1	39	111.2	NA	6	4.9	107.1	NA	4.8	4.4	104.3	NA	2.9	2.7	50.9	NA	46.3	NA	4.5	85.9	NA	50.8	NA	NA
Fulmarus glacialis	6.1	Procellariiformes	Procellariiformes	10777	?	AHY	NA	3.4	10.3	13.7	3.2	1.7	0.7	1	3.4	6.5	0.6	1.3	0.8	0.5	3.15	33	39.4	113	NA	6	4.6	106.6	NA	4.8	4	103.7	NA	2.9	2.6	54.5	NA	45.9	NA	4.5	87.9	NA	53.4	NA	1.1
Fulmarus glacialis	6.1	Procellariiformes	Procellariiformes	20095	?	AHY	NA	4.4	13.4	17.8	4.2	2.3	0.9	1.2	4.4	8.6	0.9	1.6	0.7	0.6	3.75	42.4	40.3	104.2	1.4	5.6	4.5	97.2	NA	4.8	3.9	97	0.5	2.8	2.5	48.1	NA	41.7	NA	4.2	81.3	0.6	47.8	NA	NA
Fulmarus glacialis	6.1	Procellariiformes	Procellariiformes	20077	?	AHY	NA	3.8	10.5	14.3	3.4	1.9	0.7	1.1	3.6	7	0.7	1.3	0.7	0.5	3.3	34.9	40.1	109	NA	5.6	4.5	104.1	NA	4.6	4.1	101.6	NA	2.6	2.4	51.6	NA	44.7	NA	4.1	85.8	NA	52.1	NA	1
Fulmarus glacialis	6.1	Procellariiformes	Procellariiformes	20041	?	AHY	709	4.7	12.6	17.3	3.8	2	0.7	1.2	3.9	7.8	0.7	1.4	0.7	0.6	3.6	40.1	38.9	108.1	NA	6	4.5	105.1	NA	4.8	4.2	101.9	NA	2.7	2.6	52.1	NA	45	NA	4.4	86.6	NA	52.7	NA	1
Gavia adamsii	3	Gaviiformes	Gaviiformes	19281	F	AHY	4292	17.3	97.6	114.9	21.3	9.4	3.9	5.2	18.5	39.8	4	10	4.6	1.6	20.2	234.8	33.9	193	NA	10.8	8.8	151.6	NA	9.5	7.2	149.9	NA	6.2	5.5	97.3	NA	55.5	NA	9.1	135.8	NA	85.9	NA	1.3	oily, ony 2 toe bones
Gavia adamsii	3	Gaviiformes	Gaviiformes	19958	F	AHY	1994.6	14.5	82.5	97	18.9	8.6	3.8	4.7	17.1	36	3.2	8.2	4.5	2.6	18.5	206	35	190	NA	9.7	8.8	156	NA	8.1	6.2	154	NA	5.8	4	98.3	NA	57.8	NA	8.9	140.5	NA	87.7	NA	1.2
Gavia adamsii	3	Gaviiformes	Gaviiformes	19988	M	AHY	3388	28.5	132.1	160.6	26.2	13.8	7.1	8.9	29.8	56	4.8	13.3	6.6	5	29.7	331.9	33.7	210	NA	11.7	9.5	168	NA	10.3	7.9	166	NA	7.4	5.5	107.3	NA	59.5	NA	10.2	145.2	NA	94	NA	1.3
Gavia immer	3	Gaviiformes	Gaviiformes	22371	F	AHY	2117	NA	NA	NA	17.1	9.1	4.1	5.8	19	36.1	3.3	9	5.1	6	23.4	NA	NA	178	NA	9.2	8.3	149	NA	8.3	6.7	147	NA	6.4	4.5	95	NA	58.6	NA	9.4	13.6	NA	85.7	NA	1.2	seriously incomplete
Gavia immer	3	Gaviiformes	Gaviiformes	16248	F	AHY	3418	32.6	137.5	170.1	26.5	14.6	7.3	9.2	31.1	57.6	4.6	14.6	7.3	6	32.5	350.3	32.9	197	NA	10.6	9.5	168	NA	9.8	7.7	165	NA	6.5	5.4	106.2	NA	58.8	NA	10	151.6	NA	95.9	NA	1.2
Gavia immer	3	Gaviiformes	Gaviiformes	15007	F	AHY	NA	17.4	72.8	90.2	15.4	7.3	3.1	4.4	14.7	30.1	2.9	8.3	4.1	3.1	18.3	187	32.2	173	NA	8.4	7.8	141.1	NA	7.7	6	138	NA	5.6	3.9	90.5	NA	53.4	NA	8.6	131.4	NA	82.2	NA	1.2	Very small
Gavia immer	3	Gaviiformes	Gaviiformes	16341	F	AHY	NA	23.8	111.9	135.7	23.1	11	6.1	7.5	24.6	47.6	3.9	10.5	6.1	4.3	24.8	280.4	34	188	NA	10.5	9	151	NA	9.1	6.9	150	NA	6.5	5.1	98.6	NA	51.9	NA	8.2	140.5	NA	88.5	NA	1.2	Found sick
Gavia immer	3	Gaviiformes	Gaviiformes	22356	F	AHY	2942	28.5	116.6	145.1	22.1	11.4	5	6.7	23.1	45.2	4.4	12.8	6.6	3.7	27.5	290.5	31.1	206	NA	9.8	9.3	167	NA	10.4	7.2	164	NA	6.2	5.3	106.9	NA	63.2	NA	10.9	161	NA	98.1	NA	1.2
Gavia immer	3	Gaviiformes	Gaviiformes	22735	M	AHY	2608.3	28	99.5	127.5	19.8	10.5	5.7	7.7	23.9	43.7	3.3	10.4	5.2	3.6	22.5	259.9	33.6	193	NA	9.9	9.2	156.5	NA	9.5	7.1	155	NA	6.5	5.1	103.5	NA	57.6	NA	10	144.8	NA	92.2	NA	1.2
Gavia immer	3	Gaviiformes	Gaviiformes	22948	M	AHY	688.9	13.7	72.4	86.1	14.1	6.6	3.1	3.9	13.6	27.7	2.9	8.5	4.4	3	18.7	178.8	30.9	119	NA	9.3	8.4	157.5	NA	8.7	6.2	153.1	NA	5.4	4.2	101.6	NA	56.5	NA	9.9	144.2	NA	90.3	NA	NA	found sick
Gavia immer	3	Gaviiformes	Gaviiformes	22370	M	AHY	5600	17.8	140.9	158.7	29.6	14.3	7.9	9.4	31.5	61.1	5.5	16	7.4	5.8	34.6	350.1	34.9	207	NA	11.3	9.9	169	NA	10.1	7.9	165	NA	7.3	5.8	109.7	NA	61	NA	9.7	157	NA	100.1	NA	1.2
Gavia immer	3	Gaviiformes	Gaviiformes	23548	M	AHY	3870	37.2	134.4	171.6	26.6	13.4	7.1	8.8	29.3	55.9	5.1	15.2	7.1	4	31.4	346	32.3	204	NA	11.4	10.2	163	NA	10.7	7.9	160	NA	7.1	5.5	104.4	NA	62.2	NA	10.5	150	NA	94	NA	1.3
Gavia immer	3	Gaviiformes	Gaviiformes	22878	M	AHY	3254.8	35.1	132.3	167.4	27.2	14	7.3	9.6	30.9	58.1	4.5	14.8	7.3	6.3	32.9	349.2	33.2	205.5	NA	10.6	10.2	166	NA	9.6	8	163.5	NA	6.9	5.3	107.7	NA	61.3	NA	9.8	156.5	NA	98.3	NA	NA
Gavia immer	3	Gaviiformes	Gaviiformes	20109	M	AHY	5660	39.7	158.9	198.6	31.1	17.3	8.9	10.7	36.9	68	5.7	13	8.8	6.7	34	402.6	33.8	208	NA	11.9	10.5	172	NA	11	7.9	170	NA	8.4	6.1	111.2	NA	60.2	NA	9.6	161	NA	98.1	NA	1.2	Complete axial skeleton
Gavia immer	3	Gaviiformes	Gaviiformes	9277	?	AHY	NA	19.6	88.8	108.4	18.9	8.2	4.1	5	17.3	36.2	3.4	10.6	4.8	3.8	22.6	225.9	32	184	NA	9.8	8.2	151	NA	8.9	6.5	149	NA	6.1	4.3	99.2	NA	58.6	NA	8.9	143	NA	87.9	NA	1.2	greasy humerus (greasy ulna 9.3g)
Gavia immer	4	Gaviiformes	Gaviiformes	22489	F	HY	705	23	96.3	119.3	21.05	16.4		6.95	23.35	44.4	4.1	11.5	5.6	4.1	25.3	258.7	34.3255	183		9.29	8.37	146.16		9.02	6.56	144.99		5.93	4.85	95.29		55.32		9.48	136
Gavia pacifica	3	Gaviiformes	Gaviiformes	11287	F	AHY	NA	6.7	41.3	48	8.4	4.2	1.9	2.8	8.9	17.25	1.5	4.9	2.8	3.4	12.6	107.7	NA	149.9	NA	8.1	6.3	121.5	NA	6.8	5.3	119.3	NA	4.5	3.5	82.1	NA	39.8	NA	7.6	118.6	NA	75.8	NA	NA
Gavia pacifica	3	Gaviiformes	Gaviiformes	22373	M	AHY	1550	14.7	69.1	83.8	12	6.3	3.3	4.8	14.4	26.3	2.1	7.1	3.5	2.2	14.9	166.1	31.7	152.2	NA	8.7	7.2	127	NA	8	5.9	124	NA	5.3	4.1	83.6	NA	43.9	NA	7.3	118.7	NA	29.2	NA	1.2
Gavia pacifica	3	Gaviiformes	Gaviiformes	22376	U	AHY	1504	10.6	57.8	68.4	10.6	5.3	2.3	3.8	11.4	22	2	6.7	3.1	4.1	15.9	144.2	NA	150.8	NA	8.4	7	122.2	NA	7	5.2	120.8	NA	4.7	3.8	80.8	NA	41.9	NA	8.1	118.4	NA	73.5	NA	NA
Gavia pacifica	3	Gaviiformes	Gaviiformes	23167	u	AHY	NA	9.4	52.4	61.8	10.2	5.2	2.6	3.6	11.4	21.6	1.6	5.3	2.8	3.5	13.2	131.4	NA	147.8	NA	8.4	7.2	124.7	NA	7	5.4	123.5	NA	4.6	4.2	83.8	NA	40	NA	8	114.8	NA	74.5	NA	NA
Gavia stellata	3	Gaviiformes	Gaviiformes	9934	F	AHY	NA	4.9	26	30.9	7	3	1.2	1.7	5.9	12.9	1.3	4.8	2.3	3	11.4	79.5	NA	136.3	NA	6.6	5.7	111.2	NA	5.4	4.6	109.1	NA	3.5	3.1	73.3	NA	34.2	NA	7.2	113.4	NA	70.1	NA	NA
Gavia stellata	3	Gaviiformes	Gaviiformes	10090	F	AHY	NA	13	54.2	67.2	8.9	4.2	2.1	2.9	9.2	18.1	2.1	7.3	3.4	4.1	16.9	137.2	NA	143.7	NA	7.3	6.5	116.2	NA	7	5.2	112.8	NA	4.6	3.8	75.6	NA	36.7	NA	8.3	116.4	NA	75.4	NA	NA
Gavia stellata	3	Gaviiformes	Gaviiformes	10149	F	AHY	NA	6.3	37	43.3	6.3	2.9	1.2	1.7	5.8	12.1	1.6	5.1	2.4	3.2	12.3	92.1	NA	134.9	NA	6.4	6	110.9	0.9	5.7	4.4	109.1	0.8	3.8	3.1	71.4	NA	38.4	NA	7.2	114.2	NA	72.5	NA	NA
Gavia stellata	3	Gaviiformes	Gaviiformes	15009	F	AHY	NA	5.5	30.6	36.1	5.6	2.5	1.2	1.6	5.3	10.9	1.2	3.8	1.9	2.9	9.8	77.4	NA	135.9	NA	6.7	6.4	108.4	NA	6.2	5.1	106.9	NA	3.3	3.3	70.9	NA	37.5	NA	7.8	107.2	NA	69.9	NA	NA
Gavia stellata	3	Gaviiformes	Gaviiformes	15301	U	AHY	NA	9.6	42.7	52.29	8.8	3.8	1.8	2.6	8.2	17	1.8	7.2	3.2	3.1	15.3	116.8	NA	143.3	NA	6.8	6.6	115.8	NA	6.3	5.2	114.4	NA	4.2	3.6	78.8	NA	39.5	NA	8.3	118.8	NA	77.7	NA	NA
Grus canadensis	7	Gruiformes	Gruiformes	22382	F	AHY	1015	11.4	68.3	79.7	16.4	10.2	4	6.5	20.7	37.1	7.5	15.2	9.8	5.5	39.2	232.3	31.9	193	NA	12.9	10.9	214	NA	8.9	7.7	207	NA	6	4.2	99.4	0.9	109	NA	10.1	222	NA	191	NA	0.9
Grus canadensis	7	Gruiformes	Gruiformes	14997	M	AHY	NA	9.4	58.3	67.7	14.2	9.7	3.5	5.1	18.3	32.5	7.7	14.5	10	4.9	37.1	206.7	31.4	184	NA	11.4	9.8	203	NA	7.6	7	194	NA	5.9	4.1	93.1	NA	104.6	NA	9.5	230	NA	196	NA	0.9
Grus canadensis	7	Gruiformes	Gruiformes	15400	?	AHY	NA	9.3	51.3	60.6	14.2	9.6	3.8	4.6	18	32.2	7.4	13.8	10.5	4.8	36.5	198	32.5	195	NA	12.3	10.9	214	NA	8.3	7.4	206	NA	5.1	4.3	96.8	NA	105.7	NA	9.1	241	0.9	211	NA	0.9
Grus canadensis	7	Gruiformes	Gruiformes	20130	?	AHY	4114	15.7	95.6	111.3	17.6	15.7	5.9	7.4	29	46.6	12.9	25.7	16.8	8.7	64.1	332.7	28	190	NA	14.6	11.9	216	NA	10	8.7	204.5	NA	6.4	4.8	98.2	NA	111.7	NA	12	246	NA	214	NA	0.9
Grus canadensis	7	Gruiformes	Gruiformes	22997	?	AHY	905.5	12.1	75.9	88	18.6	16.8	6.4	8.1	31.3	49.8	9.1	21	14.9	7.5	52.8	293.2	34	210	NA	14.4	12.3	235	NA	9.1	8.6	224	NA	6.9	4.9	104.7	NA	112.9	NA	10.4	244	NA	212	NA	0.9
Haematopus bachmani	9.1	Charadriidae	Scolopacidae	16349	F	AHY	NA	4.1	14.5	18.6	3.1	1.8	0.8	0.9	3.5	6.6	1.3	1.8	0.8	0.4	4.3	40.4	32.7	82.3	NA	5.9	4.9	88.5	NA	5	4.3	84	NA	3.3	2.6	45	NA	52.6	0.5	4.6	84.8	0.9	52.7	NA	0.9
Haematopus bachmani	9.1	Charadriidae	Scolopacidae	9874	M	AHY	NA	4	12.6	16.6	2.6	1.7	0.7	0.9	3.3	5.9	NA	1.5	0.8	NA	NA	NA	NA	83.4	NA	5.7	4.8	90.6	NA	4.3	86.2	2.3	NA	3.1	2.3	44.6	NA	NA	NA	NA	88.3	NA	54.3	NA	0.9	TT tip broken, no foot bones or femur
Haematopus bachmani	9.1	Charadriidae	Scolopacidae	11290	M	AHY	NA	4	12.8	16.8	2.4	1.9	0.8	0.8	3.5	5.9	0.9	1.3	0.7	0.6	3.5	35.6	33.1	79.4	NA	5.6	5	85.4	NA	4.6	4.1	82.7	NA	3.2	2.4	43.3	NA	52.3	NA	4.7	82.8	NA	51.2	NA	0.9
Haematopus bachmani	9.1	Charadriidae	Scolopacidae	17000	M	AHY	635	4.1	14.8	18.9	3.1	1.7	0.8	1	3.5	6.6	1.1	1.7	0.8	0.4	4	40.1	32.9	80.8	NA	5.5	4.9	87.4	NA	4.2	4.2	83.2	NA	3.1	2.7	43.8	NA	53.3	NA	4.1	85.7	NA	52.5	NA	0.9
Haematopus bachmani	9.1	Charadriidae	Scolopacidae	17003	M	AHY	576	4.9	13.4	18.3	3	2	0.7	NA	NA	NA	1.2	1.8	0.9	NA	NA	NA	NA	78.4	0.9	5.4	4.9	83.6	NA	5	4.4	79.8	NA	3.2	2.4	NA	NA	51.8	NA	4.1	81.6	NA	51.8	NA	0.9	CMC broken, no toe bones
Haematopus bachmani	9.1	Charadriidae	Scolopacidae	17005	M	AHY	583	4.7	14.9	19.6	3.2	1.9	0.8	1	3.7	6.9	1.2	1.8	1	0.5	4.5	42.4	32.5	80.1	NA	5.6	5.1	87.3	NA	4.8	4.3	82.4	NA	3.3	2.4	44.5	NA	50.8	NA	4.4	84.5	NA	54.8	NA	0.9
Haematopus bachmani	9.1	Charadriidae	Scolopacidae	17001	M	AHY	562	4.3	14.1	18.4	3.1	1.7	0.7	1	3.4	6.5	1	1.8	1	0.6	4.4	40.2	32.3	84.7	NA	5.9	4.9	91.3	NA	4.8	4.2	87.6	NA	3.1	2.3	46	NA	53.2	NA	4.5	88.6	NA	55.3	NA	0.9
Haliaeetus leucocephalus	11.1	Falconiformes	Falconiformes	20115	F	AHY	3849	16.5	75.9	92.4	18.5	17.3	5.6	7.9	30.8	49.3	7.4	12.9	6.6	8.1	35	261	37.8	192	0.8	14.6	13	210	0.8	11.2	9.7	200	NA	6.3	5.6	94.6	NA	103.2	NA	12.8	137	0.7	81.5	NA	0.9
Haliaeetus leucocephalus	11.1	Falconiformes	Falconiformes	22391	F	AHY	5000	15.8	70.3	86.1	20.1	16	6.1	7.8	29.9	50	7.4	10	6.3	9.5	33.2	252.5	39.6	191	NA	14	12	223	NA	10	9.3	212.5	NA	6.2	5.5	102.6	NA	102.6	NA	12	141	NA	84.3	NA	0.9
Haliaeetus leucocephalus	11.1	Falconiformes	Falconiformes	23419	F	AHY	3160	15.4	87.2	102.6	20.8	16.6	5.8	8.4	30.8	51.6	8	10.9	6.4	9.1	34.4	274.6	37.6	193.5	NA	14.4	11.7	215	NA	10.2	9.2	208	NA	6.1	5.4	99.2	NA	102.2	NA	12.5	141.5	NA	82.8	NA	0.9
Haliaeetus leucocephalus	11.1	Falconiformes	Falconiformes	13208	M	AHY	4000	16.8	79.1	95.9	21.2	16.5	5.8	8.3	30.6	51.8	8.3	14.2	6	9.6	38.1	275.6	37.6	200	NA	14.3	12.8	227	NA	11.4	9.9	217	NA	7	5.2	106.5	NA	109.1	NA	12.3	150	NA	86.4	NA	0.9
Haliaeetus leucocephalus	11.1	Falconiformes	Falconiformes	19977	M	AHY	2822.8	17.6	85.3	102.9	26	18	7	9.5	34.5	60.5	9.5	13.1	8.2	11.1	41.9	307.7	39.3	205	NA	15.9	13.2	233	NA	10.8	9.7	227	NA	6.3	5.6	111.8	NA	109.3	NA	12.3	154	NA	88.9	NA	0.9
Haliaeetus leucocephalus	11.1	Falconiformes	Falconiformes	22393	M	AHY	2867	16.4	76.1	92.5	20.6	18.8	6.4	8.7	33.9	54.5	7.8	13	7.4	9.6	37.8	277	39.4	190	NA	13.9	12.1	219	NA	10.2	9	209	NA	6.4	5.8	102	NA	102.7	NA	12.3	140	NA	182	NA	0.9
Haliaeetus leucocephalus	11.1	Falconiformes	Falconiformes	22394	M	AHY	3803	17.1	72.2	89.3	19.7	15.6	5.6	8.2	29.4	49.1	7.8	12.2	6.2	7	33.2	253.9	38.7	186	NA	14	11.7	211	NA	9.6	8.3	201	NA	6	5.1	97.5	NA	99.8	NA	12.2	135	NA	80.2	NA	0.9
Haliaeetus leucocephalus	11.1	Falconiformes	Falconiformes	23831	M	AHY	5660	17	80.5	97.5	22.4	19.3	6	9.1	34.4	56.8	8.3	11.8	6.9	8.5	35.5	282	40.3	200	NA	14.2	11.7	226	NA	10.8	9.6	215.5	NA	6.3	5.4	104.1	NA	105.5	NA	12.4	143.5	NA	86.5	NA	0.9
Haliaeetus leucocephalus	11.1	Falconiformes	Falconiformes	23832	M	AHY	4120	16.1	86.7	102.8	22.3	16.7	5.9	8	30.6	52.9	8.1	11.5	6.5	8.9	35	278.6	38	202	NA	14.5	12.6	229	NA	10	8.8	221	NA	5.9	5.5	104	NA	105.1	NA	12.3	146	NA	83.7	NA	0.9
Haliaeetus leucocephalus	11.1	Falconiformes	Falconiformes	20122	M	AHY	3450	17.7	79.8	97.5	20.3	17.8	5.7	8.2	31.6	51.9	7.5	10	6	10.2	33.6	268.5	38.7	190	0.9	14.8	13	226	NA	10.4	9.2	214.5	NA	6.3	5.4	102.6	NA	105	NA	12.8	140	NA	77.9	NA	0.8
Haliaeetus leucocephalus	11.1	Falconiformes	Falconiformes	22389	M	AHY	2500	16.4	65.3	81.7	21.2	16.4	6.1	7.8	30.2	51.4	7.9	11.3	6.2	11.5	36.8	258	39.8	203	NA	14.1	11.6	235	NA	9.8	8.7	225	NA	6	5.3	110.5	NA	114	NA	11.8	150.5	NA	89.9	NA	0.9
Haliaeetus leucocephalus	11.1	Falconiformes	Falconiformes	12154	?	AHY	1850	15.6	74.1	89.7	20.9	15.4	5.9	6.6	27.9	48.8	7.3	10.4	5.4	7	30.1	247.5	39.4	197	NA	14	12.3	226	NA	10.3	8.9	216	NA	6.1	5.6	105.1	NA	105.1	NA	12.9	148	NA	88.1	NA	0.9
Haliaeetus leucocephalus	11.1	Falconiformes	Falconiformes	13765	?	AHY	7500	22.7	110.8	133.5	28.5	21.7	8	10.1	39.8	68.3	11.9	17.6	8.8	14.5	52.8	375.7	36.4	213	NA	16.1	13.1	240	NA	10.9	9.6	230	NA	6.2	6.1	109.2	NA	112.4	NA	13.8	159	NA	92.5	NA	0.9
Haliaeetus leucocephalus	11.1	Falconiformes	Falconiformes	20125	?	AHY	4600	21.4	110.7	132.1	27.9	21.2	7.8	10.1	39.1	67	11.5	18.5	8.5	12.9	51.4	368.9	36.3	216	NA	15.4	13.7	247	NA	11.3	10.1	238	NA	6.8	6.1	110.9	NA	112.3	NA	13.5	161	NA	91.2	NA	0.9
Haliaeetus leucocephalus	11.1	Falconiformes	Falconiformes	23796	?	AHY	2646	16.1	71.4	87.5	20.8	14.8	6	7.9	28.7	49.5	7.9	11.5	7.2	9	35.6	257.6	38.4	203	NA	15.1	12.4	233	NA	11	9.7	223	NA	6.6	5.6	105.9	NA	107.7	NA	12.6	151.5	NA	NA	NA	0.9	Missing TMT
Haliaeetus leucocephalus	12.1	Falconiformes	Falconiformes	12154	?	AHY	1850	15.6	74.1	89.7	20.9	15.4	5.9	6.6	27.9	48.8	7.3	10.4	5.4	7	30.1	247.5	39.4343	197		13.95	12.34	226		10.32	8.9	216		6.14	5.56	105.11		105.08		12.89	148
Lagopus lagopus	1	Galliformes	Galliformes	16962	f	AHY	483.3	1.2	7.3	8.5	1	0.7	0.2	0.5	1.4	2.4	0.6	0.9	0.3	0.3	2.1	17.5	13.7	55.6	0.5	0.5	4.1	53.1	NA	4	3.1	47.6	NA	2	1.9	28.2	NA	59.9	0.6	4.7	74.5	0.4	38	NA	NA
Lagopus lagopus	1	Galliformes	Galliformes	16964	f	AHY	470	1.4	7.4	8.8	1	0.7	0.2	0.5	1.4	2.3	0.7	0.9	0.4	0.4	2.4	18.2	12.6	53.6	0.5	5.4	4.2	51.3	NA	3.7	3.1	45.8	NA	2	1.9	27.5	NA	55.5	NA	4.7	69.4	NA	36.1	NA	NA
Lagopus lagopus	1	Galliformes	Galliformes	16969	f	AHY	NA	1.5	9	10.5	1.3	0.7	0.2	0.5	1.4	2.8	0.9	NA	0.5	0.4	NA	NA	NA	56.5	NA	6	4.6	52.4	NA	4.1	3.4	47	NA	2.5	2.1	28.6	NA	58.2	NA	4.3	NA	0.8	27.2	NA	NA
Lagopus lagopus	1	Galliformes	Galliformes	17375	f	AHY	500	1.4	7.6	9	1	0.7	0.3	0.4	1.4	2.4	0.8	0.9	0.5	0.7	2.9	19.4	12.1	56	NA	5.3	4.1	53.6	NA	3.8	3.1	48.5	NA	2	1.9	30.6	NA	58.3	NA	4.2	64.7	0.6	37.8	NA	NA
Lagopus lagopus	1	Galliformes	Galliformes	16961	f	AHY	517	1.3	7.8	9.1	1.1	NA	0.2	0.5	0.7	NA	0.7	0.9	0.4	0.2	2.2	NA	NA	55.6	NA	5.4	4.2	NA	0.6	3.8	3.2	48.2	NA	2.2	2	31.7	NA	59.3	0.4	4.6	71.9	NA	38.6	NA	NA
Lagopus lagopus	1	Galliformes	Galliformes	22955	F	AHY	465.9	1.4	7	8.4	1.1	0.6	0.3	0.5	1.3	2.5	0.7	1	0.4	0.4	2.4	18.1	13.8	53.9	NA	5.2	4	51.5	NA	3.7	3	45.8	NA	2	1.9	29.8	NA	57.2	NA	4.6	71.3	NA	38.6	NA	NA
Lagopus lagopus	1	Galliformes	Galliformes	16963	M	AHY	510	2.1	9.8	11.9	1.4	0.7	0.2	0.6	1.5	3	0.9	1.1	0.6	0.4	3	23.8	12.6	60.4	NA	6.3	5.1	57	NA	4.6	3.7	51	NA	2.5	2.2	31	NA	60.3	NA	5.2	77.6	NA	41.6	NA	NA
Lagopus leucura	1	Galliformes	Galliformes	16970	F	AHY	276	NA	NA	4.7	0.6	NA	NA	NA	0.8	1.3	NA	NA	NA	NA	1.4	10.1	25.7	49.3	NA	4.8	3.9	49.2	NA	3.7	2.7	44.8	NA	1.9	1.8	27.9	NA	48.6	NA	3.7	61.8	NA	31.4	NA	NA
Lagopus leucura	1	Galliformes	Galliformes	17364	M	AHY	372	NA	NA	7.4	0.7	NA	NA	NA	1.3	1.9	NA	NA	NA	NA	1.6	14.3	25.9	50.3	NA	4.9	3.7	49.2	NA	3.6	2.7	43.6	NA	1.7	1.5	26.9	NA	49	NA	3.7	62.8	NA	NA	NA	NA
Lagopus leucura	1	Galliformes	Galliformes	17359	M	AHY	344.6	NA	NA	6.6	0.7	NA	NA	NA	2.1	1.7	NA	NA	NA	NA	1.3	12.6	27	50.5	NA	5	4	49.3	NA	3.6	2.8	44.8	NA	1.9	1.7	27.9	NA	48.5	NA	3.5	61.6	NA	31.1	NA	NA
Lagopus leucura	1	Galliformes	Galliformes	17358	M	AHY	325	NA	NA	6.6	0.7	NA	NA	NA	1	1.8	NA	NA	NA	NA	1.4	13	27.7	49.7	NA	4.7	3.6	48.1	NA	3.4	2.5	44.5	NA	1.6	1.5	27.1	NA	47.2	NA	3.3	60.1	NA	31.5	NA	NA
Larus argentatus	9.3	Charadriidae	Laridae	17133	M	AHY	882	4.3	13.7	18	NA	3.1	1	1.7	5.8	NA	0.9	1.7	0.9	0.5	4	NA	NA	NA	NA	NA	NA	127.7	NA	NA	NA	123.6	NA	NA	NA	66	NA	50.3	NA	NA	96.5	NA	85.4	NA	NA	incomplete
Larus californicus	9.3	Charadriidae	Laridae	12144	F	AHY	NA	3.4	10.2	13.6	3.3	2.1	0.8	1.2	4.1	7.4	0.6	NA	0.6	0.6	1.8	32	46.3	111.6	NA	5.8	4.8	126.7	0.6	5.2	4.8	121.2	0.7	3.1	2.7	60.3	NA	44	NA	4	NA	NA	56.1	0.7	0.9
Larus californicus	9.3	Charadriidae	Laridae	13113	F	AHY	NA	4	10.6	14.6	3.1	2.1	0.8	1.4	4.3	7.4	0.8	1.2	0.5	0.6	3.1	35.6	41.6	109.5	0.6	6	4.8	123.3	0.5	5.2	4.3	121.7	0.4	2.8	2.6	60.2	NA	42.6	0.3	4.1	85	0.4	52	NA	0.9
Larus californicus	9.3	Charadriidae	Laridae	12142	M	AHY	832.8	5.9	16.8	22.7	4.9	3.1	1	1.7	5.8	10.7	1.1	1.7	0.8	1.5	5.1	54.3	39.4	124.9	NA	6.5	5.1	140.1	NA	5.8	5	137	NA	3	2.8	69.3	NA	50.3	NA	4.8	97.9	NA	62	NA	0.9
Larus californicus	9.3	Charadriidae	Laridae	12143	M	AHY	680.6	4.3	12.5	16.8	3.7	2.4	0.8	1.3	4.5	8.2	0.8	1.3	0.7	0.8	3.6	40.4	40.6	116	NA	6.2	5	130.1	NA	5.8	4.9	125.8	NA	3.2	2.7	62.9	0.5	44.8	NA	4.3	89.9	NA	55.3	NA	0.9
Larus californicus	9.3	Charadriidae	Laridae	14992	M	AHY	NA	4	12.5	16.5	3.6	2.3	0.8	1.3	4.4	8	0.6	1.2	0.5	0.5	2.8	38.1	42	117.5	0.9	6.1	5	134.4	0.6	5.5	4.4	130.6	NA	3.1	2.6	64.6	NA	44.7	NA	4	89.9	NA	57.1	NA	0.9
Larus californicus	9.3	Charadriidae	Laridae	13114	?	AHY	NA	5.3	13.7	19	4.1	2.7	1	1.6	5.3	9.4	0.9	1.5	0.8	1.1	4.3	46.4	40.5	121.5	NA	6.5	5.2	137.7	0.6	6	4.8	133.9	0.5	3.7	2.6	66.6	NA	47.6	NA	4.3	96.6	NA	58.4	NA	0.9
Larus glaucescens	9.3	Charadriidae	Laridae	16054	F	AHY	1393	10.4	28.1	38.5	7.8	5.9	1.8	3.1	10.8	18.6	2.1	3.4	1.7	0.9	8.1	91.8	40.5	135.1	NA	6.7	5.3	165	0.8	6.9	5.7	150.5	NA	3.9	3.2	79.6	NA	64.7	NA	5.7	118.2	0.6	73.5	NA	0.8	Bracketed weight on database
Larus glaucescens	9.3	Charadriidae	Laridae	22460	F	AHY	883	5.4	19.7	25.1	5.9	3.8	1.2	2.2	7.2	13.1	1.5	2.4	1	1.4	6.3	63.9	41	120.5	NA	6.9	5.7	135.7	NA	6.1	5.1	131.8	NA	3.4	2.9	68.5	NA	52.2	NA	5.2	104	NA	62.2	NA	0.9
Larus glaucescens	9.3	Charadriidae	Laridae	23596	F	AHY	NA	7.2	22.6	29.8	5.9	4.2	1.4	2.2	7.8	13.7	1.5	2.6	1.1	1.6	6.8	70.8	38.7	128.6	1.2	7.9	6.3	141.7	NA	6.6	5.3	137.4	NA	3.3	3.2	72.4	NA	57.2	NA	5.5	110	NA	66.8	NA	0.9
Larus glaucescens	9.3	Charadriidae	Laridae	9959	M	AHY	NA	8.3	19.3	27.6	4.9	3.5	1.1	1.9	6.5	11.4	1	2.3	1.1	0.8	5.2	60.7	37.6	123.5	NA	7	5.5	138.3	NA	6.2	4.9	132.5	NA	3.3	2.9	69.9	NA	59	NA	4.8	107.6	NA	64.9	NA	0.9	Beak still attached
Larus glaucescens	9.3	Charadriidae	Laridae	12047	M	AHY	NA	10.3	23.5	33.8	7.6	5.7	1.8	2.9	10.4	18	1.8	3.2	1.6	1	7.6	84.9	42.4	132.8	NA	8	6.5	148.3	NA	7.2	7.5	142.5	NA	3.9	3.2	74.7	NA	61.8	NA	5.5	111.2	NA	70.1	NA	0.9
Larus glaucescens	9.3	Charadriidae	Laridae	16343	M	AHY	NA	6.7	16.8	23.5	5.8	3.8	1.3	2.1	7.2	13	1.5	2.7	1	1.5	6.7	62.9	41.3	123.3	1.1	7.3	5.9	136.6	NA	6.4	5.7	132.4	1	3.5	3.2	69.6	NA	53.3	0.8	5.1	NA	0.9	63.6	0.7	0.9	TT shattered, only sufficient to weigh
Larus glaucescens	9.3	Charadriidae	Laridae	18581	M	AHY	879	8	20.2	28.2	5.5	3.8	1.2	2.2	7.2	12.7	1.6	3	1.3	0.9	6.8	67.2	37.8	125.4	NA	7.2	5.7	141.9	NA	6.5	5.2	137.5	NA	3.5	3	69.7	NA	57.9	NA	5.4	113.2	NA	68.4	NA	0.9
Larus glaucescens	9.3	Charadriidae	Laridae	23812	M	AHY	1078	11.8	29.6	41.4	7.8	5.6	1.8	2.9	10.3	18.1	1.9	3.4	1.7	2.1	9.1	95.8	37.8	132.8	NA	7.9	6.1	147.9	NA	7.1	5.9	143.7	NA	3.5	3.3	76.2	NA	57.8	NA	5.9	113.5	NA	66.6	NA	0.9
Larus glaucescens	9.3	Charadriidae	Laridae	11839	?	AHY	NA	6.3	16.2	22.5	5.3	NA	1.3	2.5	3.8	9.1	1.4	2.4	1.2	0.7	5.7	52	35	124.5	0.9	6.9	5.6	NA	0.5	NA	NA	131.5	0.7	3.2	3	73.3	NA	57.3	NA	4.7	104.8	NA	64.7	NA	NA	Poor condition
Larus glaucescens	9.3	Charadriidae	Laridae	16055	?	AHY	1261	10.4	28.1	38.5	7.1	4.9	1.6	2.9	9.4	16.5	2.1	2.8	1.7	1.2	7.8	87.1	37.9	132.1	NA	8	6.4	148.7	NA	7	5.7	143.7	NA	3.9	3.2	75.4	NA	57.9	NA	5.7	115.9	NA	69.2	NA	0.9
Larus glaucescens	9.3	Charadriidae	Laridae	16345	?	AHY	879	5.9	17.9	23.8	6.2	4.2	1.3	2.4	7.9	14.1	1.5	2.4	1.3	1.4	6.6	65.2	43.3	125.2	NA	7.4	5.7	139.1	0.9	6.6	5.7	134.1	0.5	3.5	3.3	71.6	0.9	53.9	NA	5.6	106.6	NA	64.9	NA	0.9
Larus glaucescens	9.3	Charadriidae	Laridae	23421	?	AHY	NA	9.2	22.2	31.4	6.7	4.9	1.5	2.6	9	15.7	1.6	2.9	1.4	1.8	7.7	78.2	40.2	128.3	NA	7.2	5.9	141.7	NA	6.8	5.4	139.7	NA	3.7	3.2	72.2	NA	55.8	NA	5.3	108.7	NA	66.3	NA	0.9
Larus glaucescens	10.3	Charadriidae	Laridae	12424	F	HY	895	11.4	24.2	35.6	6.5	4.8	1.7	2.7	9.2	15.7	1.3	3	1.2	0.9	6.4	79.8	39.3484	133.16		7.95	6.42	147.61		6.97	5.81	142.19		3.75	3.51	75.48		62.82		5.6	115.92
Limnodromus scolopaceus	9.1	Charadriidae	Scolopacidae	17644	F	AHY	95.5	NA	NA	2.5	0.4	NA	NA	NA	0.5	0.5	NA	NA	NA	NA	0.6	4.7	21.3	40.5	NA	2.7	NA	44.3	NA	NA	NA	NA	NA	NA	NA	NA	NA	NA	NA	NA	NA	NA	NA	NA	NA
Limosa fedoa	9.1	Charadriidae	Scolopacidae	19001	F	AHY	NA	NA	NA	6.9	2.6	NA	NA	NA	1.8	3.1	NA	NA	NA	NA	1.9	16.8	36.3	72.9	NA	4.4	NA	81.3	NA	NA	NA	NA	NA	NA	NA	NA	NA	NA	NA	NA	NA	NA	NA	NA	NA
Megaceryle alcyon	13	Coraciiformes	Coraciiformes	19245	F	AHY	160.7	2.1	NA	5	0.5	NA	NA	NA	0.9	1.4	NA	NA	NA	NA	0.2	8.1	33.3	48.3	NA	4	3.2	58.6	NA	3.3	3	55	NA	2.3	1.3	27	NA	26.3	NA	2.7	NA	NA	11.3	NA	NA
Megaceryle alcyon	13	Coraciiformes	Coraciiformes	19248	F	AHY	162	2.4	NA	5.9	0.5	NA	NA	NA	0.9	1.4	NA	NA	NA	NA	0.4	9.5	29.5	49.2	NA	4.1	3.4	61.1	NA	3.3	3.1	57.1	NA	2.3	1.3	27.7	NA	27	NA	2.7	38.1	NA	12.1	NA	NA
Megaceryle alcyon	13	Coraciiformes	Coraciiformes	19965	F	AHY	180	2.6	NA	5.7	0.5	NA	NA	NA	0.9	1.4	NA	NA	NA	NA	0.2	8.9	31.5	50.3	NA	4	3.3	60.5	NA	3.4	2.9	58	NA	2.3	1.4	27.6	NA	27.3	NA	2.5	38.5	NA	11.7	NA	NA
Megaceryle alcyon	13	Coraciiformes	Coraciiformes	19987	F	AHY	163	2.3	NA	5.2	0.4	NA	NA	NA	0.7	1.1	NA	NA	NA	NA	0.2	7.8	28.2	46.8	NA	3.9	3.2	57	NA	3.5	2.9	54.5	NA	2.2	1.3	24.3	NA	25.7	NA	2.7	35.4	NA	10.5	NA	NA
Megaceryle alcyon	13	Coraciiformes	Coraciiformes	20029	F	AHY	114	2.1	NA	5.4	0.5	NA	NA	NA	0.8	1.3	NA	NA	NA	NA	0.2	8.4	31	51.9	NA	4.4	3.7	63.3	NA	3.7	3.2	59.9	NA	2.4	1.5	27.9	NA	27.4	NA	2.9	37.7	NA	11.3	NA	NA
Megaceryle alcyon	13	Coraciiformes	Coraciiformes	22296	F	AHY	169	2.2	NA	5.2	0.5	NA	NA	NA	0.8	1.3	NA	NA	NA	NA	0.4	8.5	29.4	49.9	NA	3.9	2.6	61.5	NA	3.1	2.7	57.8	NA	2.1	1.3	27.6	NA	27.4	NA	2.3	38.2	NA	11.5	NA	NA
Megaceryle alcyon	13	Coraciiformes	Coraciiformes	22321	F	AHY	156	2.2	NA	5.4	0.5	NA	NA	NA	1	1.5	NA	NA	NA	NA	0.4	9.1	32.8	49.7	NA	4.1	3.2	61.7	NA	3.1	2.9	58.7	NA	2.3	1.2	28.2	NA	26.6	NA	2.5	38.4	NA	11.3	NA	NA
Megaceryle alcyon	13	Coraciiformes	Coraciiformes	22451	F	AHY	149	2.4	3.7	6.1	0.5	0.6	0.2	0.3	1	1.6	0.1	0.2	0.1	0.1	0.8	10.2	31.4	50.1	NA	3.9	3.3	62.2	NA	3.2	3	58.8	NA	2.3	1.4	28.1	NA	26.4	NA	2.7	38.7	NA	11.7	NA	0.8
Megaceryle alcyon	13	Coraciiformes	Coraciiformes	23394	F	AHY	105.7	1.7	NA	4.6	0.4	NA	NA	NA	0.7	1.1	NA	NA	NA	NA	0.4	7.5	28	49.1	NA	3.9	3.3	60.2	NA	3.2	2.9	57.1	NA	2	1.3	28.2	NA	26.8	NA	2.5	38	NA	11.4	NA	NA
Megaceryle alcyon	13	Coraciiformes	Coraciiformes	17119	M	AHY	166	2.2	NA	6.1	0.5	NA	NA	NA	0.9	1.4	NA	NA	NA	NA	0.3	9.5	29.5	50.5	NA	4.1	3.5	62.1	NA	3.2	3	59.3	NA	2.3	1.3	26.6	NA	27.8	NA	2.8	NA	NA	11.4	NA	NA
Megaceryle alcyon	13	Coraciiformes	Coraciiformes	17525	M	AHY	195.1	2.5	NA	6	0.5	NA	NA	NA	0.8	1.3	NA	NA	NA	NA	0.3	9.2	28.3	49.6	NA	4	3.2	61.7	NA	3.3	2.9	58.9	NA	2.2	1.4	27.2	NA	28	NA	2.7	38.7	NA	11.9	NA	NA
Megaceryle alcyon	13	Coraciiformes	Coraciiformes	19909	M	AHY	126.2	1.8	NA	4.6	0.4	NA	NA	NA	0.8	1.2	NA	NA	NA	NA	0.3	7.6	31.6	47.7	NA	3.6	3	58.4	NA	3.1	2.8	56.1	NA	2.1	1.3	25.8	NA	25.7	NA	2.5	37	NA	10.8	NA	NA
Megaceryle alcyon	13	Coraciiformes	Coraciiformes	20030	M	AHY	152	2.7	NA	6.4	0.5	NA	NA	NA	0.8	1.3	NA	NA	NA	NA	0.4	9.8	26.5	50.1	NA	4	3.3	NA	0.4	3.4	3	NA	NA	2.3	1.4	28	NA	27.3	NA	2.6	37.8	NA	11.7	NA	NA
Megaceryle alcyon	13	Coraciiformes	Coraciiformes	21619	M	AHY	125	2.6	NA	6	0.5	NA	NA	NA	0.8	1.3	NA	NA	NA	NA	0.3	9.2	28.3	48.2	NA	4	3.4	58.6	NA	3.3	2.9	55.3	NA	2.2	1.4	27.2	NA	27.6	NA	2.6	38.1	NA	11.9	NA	NA	Wt 2.9 with sheath
Megaceryle alcyon	13	Coraciiformes	Coraciiformes	22133	M	AHY	156.3	2.7	NA	4.8	0.5	NA	NA	NA	0.8	1.3	NA	NA	NA	NA	0.3	8	32.5	48.2	NA	3.9	3.1	60.5	NA	3.6	2.9	56.7	NA	2.1	1.3	27.1	NA	27.1	NA	1.9	37.3	NA	10.7	NA	NA
Megaceryle alcyon	13	Coraciiformes	Coraciiformes	22454	M	AHY	144.1	2.5	NA	5.8	0.5	NA	NA	NA	0.9	1.3	NA	NA	NA	NA	0.3	9	28.9	48.8	NA	3.9	3.3	59.1	NA	3.1	2.8	56.4	NA	2.1	1.4	27.2	NA	27.3	NA	2.2	37.6	NA	11.3	NA	NA
Megaceryle alcyon	13	Coraciiformes	Coraciiformes	22671	M	AHY	144.3	1.7	NA	4.8	0.5	NA	NA	NA	1.2	1.7	NA	NA	NA	NA	0.2	8.5	38.8	47.2	NA	3.6	3.1	58.6	NA	2.7	2.5	55.3	NA	2.1	1.2	27	NA	25.6	NA	2.4	36.5	NA	11.1	NA	NA
Megaceryle alcyon	13	Coraciiformes	Coraciiformes	23540	M	AHY	160	1.6	NA	5	0.6	NA	NA	NA	0.9	1.4	NA	NA	NA	NA	0.3	8.3	33.7	48	NA	3.5	3	60.6	NA	2.9	2.6	57.6	NA	2	1.3	27.8	NA	26.5	NA	2.1	37.6	NA	11.4	NA	NA
Megaceryle alcyon	13	Coraciiformes	Coraciiformes	22684	?	AHY	NA	2.6	3.6	6.2	0.5	0.5	0.1	0.2	0.8	1.6	0.2	0.1	0	0	0.4	10.2	31.4	51	NA	4.3	3.5	62.1	NA	3.5	3.1	58.9	NA	2.5	1.4	29.3	NA	27.1	NA	2.7	38.1	NA	11.4	NA	0.8
Megaceryle alcyon	14	Coraciiformes	Coraciiformes	22514	F	HY	136	1.9		5	0.4				0.8	1.2					0.2	7.8	30.8	47.9		3.7		58
Megascops kennicottii	12	Strigiformes	Strigiformes	19991	F	AHY	222	NA	NA	5.2	0.6	NA	NA	NA	1.1	1.7	NA	NA	NA	NA	1.9	12.4	27.4	60.4	NA	3.9	3.4	68.9	NA	3.3	2.9	66.7	NA	2.2	1.9	NA	NA	NA	NA	NA	NA	NA	NA	NA	NA
Megascops kennicottii	12	Strigiformes	Strigiformes	18239	F	AHY	111.2	NA	NA	4.7	0.4	NA	NA	NA	0.7	1.1	NA	NA	NA	NA	0.9	8.6	25.5	54	NA	3.4	3.3	63.2	NA	2.9	2.6	60	NA	2	1.7	NA	NA	NA	NA	NA	NA	NA	NA	NA	NA
Megascops kennicottii	12	Strigiformes	Strigiformes	19501	F	AHY	209.9	NA	NA	6.2	0.7	NA	NA	NA	1	1.7	NA	NA	NA	NA	1.9	13.3	24.8	60.4	NA	3.8	3.4	69.4	NA	3.3	2.8	66.8	NA	2.3	1.9	NA	NA	NA	NA	NA	NA	NA	NA	NA	NA
Megascops kennicottii	12	Strigiformes	Strigiformes	17523	F	AHY	135	NA	NA	3.9	0.5	NA	NA	NA	0.7	1.2	NA	NA	NA	NA	1.2	8.6	26.7	57	NA	3.7	3	65.1	NA	3	2.6	62.3	NA	2.2	1.6	NA	NA	NA	NA	NA	NA	NA	NA	NA	NA
Megascops kennicottii	12	Strigiformes	Strigiformes	22439	F	AHY	120	NA	NA	5.1	0.5	NA	NA	NA	0.8	1.3	NA	NA	NA	NA	2.2	12.1	21.5	58.3	NA	4	3.5	67.3	NA	3.2	2.8	64.7	NA	2	1.7	NA	NA	NA	NA	NA	NA	NA	NA	NA	NA
Megascops kennicottii	12	Strigiformes	Strigiformes	19534	F	AHY	101.5	NA	NA	4.2	0.5	NA	NA	NA	0.7	1.2	NA	NA	NA	NA	1.1	8.7	26.4	54.9	NA	3.7	3	62.4	NA	2.9	2.4	59.9	NA	2	1.6	NA	NA	NA	NA	NA	NA	NA	NA	NA	NA
Megascops kennicottii	12	Strigiformes	Strigiformes	9860	F	AHY	NA	NA	NA	4.1	0.5	NA	NA	NA	0.6	1.1	NA	NA	NA	NA	1	8.1	25.9	54.8	NA	3.7	3.1	62.7	NA	2.9	2.6	60.3	NA	1.9	1.7	NA	NA	NA	NA	NA	NA	NA	NA	NA	NA
Megascops kennicottii	12	Strigiformes	Strigiformes	23599	M	AHY	147.3	NA	NA	4	0.4	NA	NA	NA	0.6	1	NA	NA	NA	NA	1.1	8.1	24.7	54	NA	3.6	3	62.2	NA	2.8	2.4	59.2	NA	1.8	1.6	NA	NA	NA	NA	NA	NA	NA	NA	NA	NA
Megascops kennicottii	12	Strigiformes	Strigiformes	22711	M	AHY	100.1	NA	NA	4.4	0.5	NA	NA	NA	0.6	1.1	NA	NA	NA	NA	1.1	8.7	24.1	55.1	NA	3.6	3.1	62.2	NA	2.8	2.6	59.7	NA	2.2	1.6	NA	NA	NA	NA	NA	NA	NA	NA	NA	NA
Megascops kennicottii	12	Strigiformes	Strigiformes	19502	?	AHY	NA	NA	NA	5.1	0.6	NA	NA	NA	1	1.6	NA	NA	NA	NA	2.1	12.5	25.6	58.9	NA	4	3.2	67.4	NA	2.9	2.8	65	NA	2.1	1.8	NA	NA	NA	NA	NA	NA	NA	NA	NA	NA
Megascops kennicottii	12	Strigiformes	Strigiformes	23353	?	AHY	NA	NA	NA	4.4	0.5	NA	NA	NA	0.7	1.2	NA	NA	NA	NA	1.2	9.1	26.4	55.6	NA	3.6	3.2	64.8	NA	2.9	2.5	62.5	NA	1.9	1.7	NA	NA	NA	NA	NA	NA	NA	NA	NA	NA
Megascops kennicottii	12	Strigiformes	Strigiformes	9928	?	AHY	NA	NA	NA	4.9	0.5	NA	NA	NA	0.8	1.3	NA	NA	NA	NA	1.5	10.4	25	58.2	NA	3.6	NA	65.7	NA	NA	NA	NA	NA	NA	NA	NA	NA	NA	NA	NA	NA	NA	NA	NA	NA
Megascops kennicottii	12	Strigiformes	Strigiformes	22207	?	AHY	232.7	NA	NA	6.5	0.7	NA	NA	NA	1.1	1.8	NA	NA	NA	NA	2	14.1	25.5	60	NA	4.2	3.4	69.7	NA	3.4	2.9	67	NA	2.3	1.9	NA	NA	NA	NA	NA	NA	NA	NA	NA	NA
Megascops kennicottii	13	Strigiformes	Strigiformes	22437	?	HY	91			4.3	0.45				0.6	1.05					1.05	8.5	24.7059	56.74		3.75		65.1
Megascops kennicottii	14	Strigiformes	Strigiformes	22438	F	HY	156			4.4	0.5				0.9	1.3					1.3	9.5	27.4	56.1		3.8		63.8
Megascops kennicottii	15	Strigiformes	Strigiformes	22436	F	HY	159.7			4.6	0.5				0.6	1.1					1.5	9.7	21.6	56.5		3.7		64.2
Megascops kennicottii	16	Strigiformes	Strigiformes	23381	M	HY	193			5.4	0.5				0.8	1.3					1.5	10.9	23.9	57.7		3.7		67.4
Melanitta fusca	2	Anseriformes	Anseriformes	11295	F	AHY	NA	6.7	32.5	39.2	4.8	2.1	0.8	1.6	4.5	9.3	1.8	2.4	1.2	2.3	7.7	73.2	25.4	94.9	NA	6.8	5.7	82.7	NA	5.8	4.9	79.6	NA	3.4	2.8	55.4	NA	51.3	NA	5.8	86.8	0.9	45	NA	1.1
Melanitta fusca	2	Anseriformes	Anseriformes	23486	F	AHY	660	5.7	28.6	34.3	4.7	2.3	0.9	1.7	4.9	9.6	1.1	2.1	1.2	2	6.4	66.3	29	99.1	NA	7.1	5.9	87.6	NA	6	5	83.7	NA	3.6	3.2	55.5	NA	51.7	NA	6.2	90.3	NA	45.5	NA	1.1
Melanitta fusca	2	Anseriformes	Anseriformes	12158	M	AHY	965.4	10.6	37	47.6	5.6	2.6	1.1	1.7	5.4	11	1.6	2.8	1.3	2.4	8.1	85.8	25.6	101	NA	8	6.5	89.6	0.9	6.1	5.4	84.9	NA	3.9	3.2	58	NA	54.1	NA	6.3	94.5	NA	49.1	NA	1.1
Melanitta fusca	2	Anseriformes	Anseriformes	22503	M	AHY	1190	8.7	36.2	44.9	9.8	2.6	1.1	1.9	5.6	15.4	1.6	2.6	1.8	2.3	8.3	92.3	33.4	103.1	NA	7.7	6.6	89.2	NA	6.3	5.4	86.4	NA	3.9	3.3	58.3	NA	55.5	NA	6.2	95.9	NA	51.3	NA	1.2
Melanitta fusca	2	Anseriformes	Anseriformes	16053	M	AHY	NA	4.7	28.3	33	4.9	2.2	0.9	1.4	4.5	9.4	1.4	2.2	1	1.8	6.4	64.6	29.1	93.7	1.3	7.3	6	82.7	0.8	6.1	5.4	78.4	0.7	3.7	2.9	53.3	NA	50.9	NA	5.8	85.7	0.8	44.6	NA	1.1
Melanitta fusca	2	Anseriformes	Anseriformes	9875	M	AHY	NA	9.3	41.1	50.4	6	2.8	1.3	2.1	6.2	12.2	1.5	2.7	1.1	2.6	7.9	90.6	26.9	102.8	NA	8	6.9	93	NA	6.1	5.6	88.1	NA	4.3	3.6	61.6	NA	55.6	NA	6.5	97	NA	51.8	NA	1.1
Melanitta fusca	2	Anseriformes	Anseriformes	23422	M	AHY	1580	5.7	37.2	42.9	5.1	2.5	1.1	1.8	5.4	10.5	1.8	2.6	1.3	2.3	8	79.7	26.2	102.9	NA	7.3	6.1	88.7	NA	6	5.4	85.5	NA	3.9	3.3	57.2	NA	55.8	NA	6.3	93.9	NA	50.7	NA	1.2
Mergus merganser	2	Anseriformes	Anseriformes	15796	F	AHY	1040	NA	NA	30.2	3	1.3	0.6	1.1	3	6	NA	NA	NA	NA	4.6	51.3	11.6	85.6	0.9	6	5	72.3	0.7	4.9	4.5	68.2	NA	3.1	2.8	52.1	NA	44.4	NA	6.1	NA	NA	NA	NA	NA
Mergus merganser	2	Anseriformes	Anseriformes	15797	F	AHY	947	NA	NA	29.9	3	1.5	0.6	1.1	3.2	6.2	NA	NA	NA	NA	3.6	49.4	12.4	86.2	0.7	6.3	5.3	72.9	NA	4.8	4.7	67.2	NA	3.1	2.7	52.6	NA	44.9	NA	6.3	NA	NA	NA	NA	NA
Mergus merganser	2	Anseriformes	Anseriformes	15798	F	AHY	1030	NA	NA	31.9	3	1.5	0.6	1.2	3.2	6.2	NA	NA	NA	NA	5.2	54.6	11.3	86.6	NA	6.6	5.5	72.3	NA	5.1	4.6	68.5	NA	3.1	2.9	52.4	NA	45.4	NA	6.2	NA	NA	NA	NA	NA
Mergus merganser	2	Anseriformes	Anseriformes	15795	M	AHY	1522	NA	NA	42.2	4	2.1	0.8	1.6	4.5	8.5	NA	NA	NA	NA	6.3	71.7	11.8	96.9	NA	7	6.1	82.3	NA	6	5.2	76.3	NA	3.3	3	58.8	NA	51.5	NA	6.5	NA	0.8	NA	0.7	NA
Mergus merganser	2	Anseriformes	Anseriformes	9924	M	AHY	NA	NA	NA	49.3	4.4	2.2	1.1	1.9	5.2	9.6	NA	NA	NA	NA	6.6	81.5	11.7	94	NA	7.1	6	79.5	NA	6.1	5.5	73.4	NA	3.6	3.4	58.1	NA	51.1	NA	6.9	NA	NA	NA	NA	NA
Mergus serrator	2	Anseriformes	Anseriformes	15496	F	AHY	895	NA	NA	32.9	3.1	1.9	0.7	1.3	3.8	6.9	NA	NA	NA	NA	5.8	58.3	11.8	86.1	NA	6.9	5.4	73.4	NA	5.3	4.8	68.4	NA	3.1	2.8	51.9	NA	44	NA	6.4	NA	NA	NA	NA	NA
Mergus serrator	2	Anseriformes	Anseriformes	15792	F	AHY	734	NA	NA	22.8	2.3	1.1	0.5	0.9	2.5	4.8	NA	NA	NA	NA	4.3	40.9	11.6	81.2	NA	5.7	5	67.5	NA	4.8	4.3	63.8	NA	2.9	2.4	48.3	NA	40.2	NA	6.3	NA	NA	NA	NA	NA
Mergus serrator	2	Anseriformes	Anseriformes	15793	F	AHY	690	NA	NA	20.5	2	0.9	0.4	0.7	2	4	NA	NA	NA	NA	3.9	36.2	10.9	80.1	NA	5.3	4.3	67.3	NA	4.3	3.9	63.5	NA	2.5	2.5	48.1	NA	41.8	NA	5.6	NA	NA	NA	NA	NA
Mergus serrator	2	Anseriformes	Anseriformes	19282	M	AHY	1112	NA	NA	33.9	3.2	1.5	0.6	1.1	3.2	6.4	1.4	NA	0.8	0.8	NA	NA	NA	85.7	NA	6.4	5.6	72.5	NA	5.4	4.7	67.4	NA	3.1	2.9	51.1	NA	44.6	NA	6.6	NA	NA	NA	0.7	NA
Mergus serrator	2	Anseriformes	Anseriformes	22505	M	AHY	904	NA	NA	34.6	3	1.5	0.6	1.1	3.2	6.2	NA	NA	NA	NA	4.9	56.7	10.9	85.5	NA	6.2	5.1	71.1	NA	5	4.4	67.3	NA	3	2.6	50	NA	44.5	NA	6.4	NA	NA	NA	NA	NA
Mergus serrator	2	Anseriformes	Anseriformes	22694	M	AHY	1044	NA	NA	32.4	3.4	NA	NA	NA	NA	NA	1.5	NA	NA	NA	NA	NA	NA	87.9	NA	6.1	5.4	NA	NA	NA	NA	NA	NA	NA	NA	NA	NA	45.6	NA	6.8	NA	NA	NA	NA	NA
Mycteria americana	8	Ciconiiformes	Ciconiiformes	11627	F	AHY	1551	NA	NA	NA	9	NA	NA	NA	NA	NA	2.9	NA	NA	NA	NA	NA	NA	164	NA	11.7	9.6	NA	NA	NA	NA	92.7	10.2	NA	NA	NA	NA	NA	NA	NA	NA	NA	NA	NA	NA
Nucifraga columbiana	15	Passeriformes	Corvidae	16184	?	AHY	106.8	NA	NA	3.8	0.3	NA	NA	NA	0.5	0.8	NA	NA	NA	NA	0.7	6.8	23.5	37.8	NA	3.6	2.9	46.4	NA	3.1	2.8	42.1	NA	1.7	0.9	25.1	NA	32.8	NA	2.7	49.8	NA	33.6	NA	NA
Opisthocomus hoazin	NA	Opisthocomidae	Opisthocomidae	62740	F	AHY	NA	2.6	15.5	18.1	2.3	1.7	0.9	1.2	3.7	6	1.5	2.1	1.1	1.4	6.1	42.2	28.2	73.1	NA	7.1	6.7	75.2	NA	6.3	4.9	68.9	NA	3	2.8	39.5	NA	66.7	NA	5.4	93.5	NA	56.7	NA	1
Pandion haliaetus	11.1	Falconiformes	Falconiformes	19905	F	AHY	1057.5	5.2	28.1	33.3	7.7	6.9	2.6	4.1	13.6	21.3	3.3	5.8	2.6	4.8	16.5	108.9	39.1	140.9	0.8	10.5	8.9	177	0.8	8.1	7.9	170	NA	3.1	2.2	84.8	NA	74	NA	5.8	119.2	NA	49.6	NA	0.8
Pandion haliaetus	11.1	Falconiformes	Falconiformes	23268	F	AHY	1256	5.8	29.6	35.4	8.7	8	2.8	3.9	14.7	23.4	4	5.2	2.5	4.2	15.9	113.9	41.1	143	NA	11	9.3	183	NA	4.3	3.1	176	NA	4.8	4.2	86.4	NA	77.8	NA	7.4	126	0.7	52.8	NA	0.8
Pandion haliaetus	11.1	Falconiformes	Falconiformes	10150	M	AHY	NA	4.8	23.3	28.1	7.8	7.4	2.6	3.8	13.8	21.6	3.6	5.9	2.3	3.9	15.6	102.3	42.1	140.9	NA	9.5	8.3	180	NA	7.7	6.3	174	NA	4.5	3.2	85.7	NA	76.6	NA	7.1	123.1	NA	54.2	NA	0.8
Pandion haliaetus	11.1	Falconiformes	Falconiformes	17532	M	AHY	1615	5.4	26.4	31.8	9.4	8.1	2.8	4	14.9	24.3	3.7	5	1.7	3.7	14.1	108.6	44.8	148.6	NA	10.2	9	195.5	NA	8	7	189	NA	4.6	3.7	91.8	NA	79.6	NA	7.6	126.1	NA	53	NA	0.8
Pandion haliaetus	11.1	Falconiformes	Falconiformes	22270	?	AHY	NA	4.4	22.6	27	7.4	6.1	2.3	3.2	11.6	19	2.3	4.3	1.8	3.6	12	89	42.7	140.6	NA	9.5	8	182	NA	7.5	6.2	174	NA	4.4	3	84.8	NA	76.4	NA	6.8	123.9	NA	52.1	NA	0.8
Pandion haliaetus	11.1	Falconiformes	Falconiformes	23497	?	AHY	865	4.2	29.1	33.3	7.8	6.2	2	3.2	11.4	19.2	2.6	4.4	1.8	3.1	11.9	95.4	40.3	146.9	NA	9.6	7.9	187	NA	7.2	6.5	181.5	NA	4.2	3.6	89	NA	79.1	NA	7.1	124.1	NA	53	NA	0.8
Pandion haliaetus	11.1	Falconiformes	Falconiformes	23551	?	AHY	1522	5.6	NA	NA	7.6	7.5	2.5	4.2	14.2	21.8	4.2	6.8	2.7	6	19.7	NA	NA	139.3	0.7	10.6	8.9	174.5	NA	7.8	6.7	178.5	NA	4.4	3.6	84.7	NA	73.7	NA	7.6	120.2	NA	52.1	NA	0.8	Sheathed claws, missing hip bone
Patagioenas fasciata	10	Columbiformes	Columbiformes	10182	F	AHY	NA	NA	NA	6.8	0.8	NA	NA	NA	1.5	2.3	NA	NA	NA	NA	1	13.4	34.3	47.6	NA	5.7	4.3	53.3	NA	4.2	3.8	48	NA	2.6	2.1	32.2	NA	39.9	NA	3.7	52.7	NA	27.2	NA	NA
Patagioenas fasciata	10	Columbiformes	Columbiformes	14994	F	AHY	NA	NA	NA	6.9	0.9	NA	NA	NA	1.3	2.2	NA	NA	NA	NA	1.1	13.4	32.1	48.7	NA	5.6	4.4	56.2	NA	4.5	3.8	49.8	NA	2.7	2.3	33.5	NA	41.3	NA	3.4	54.1	NA	28.2	NA	NA
Patagioenas fasciata	10	Columbiformes	Columbiformes	11604	F	AHY	NA	NA	NA	7.5	0.9	NA	NA	NA	1.6	2.5	NA	NA	NA	NA	1.2	14.9	33.6	49	NA	5.8	4.6	55.1	NA	4.6	3.9	48.9	NA	2.7	2.4	32.5	NA	41.8	NA	3.7	55	NA	28.7	NA	NA
Patagioenas fasciata	10	Columbiformes	Columbiformes	17276	M	AHY	390.2	NA	NA	8.1	1	NA	NA	NA	1.8	2.8	NA	NA	NA	NA	1.5	16.7	33.5	48.3	NA	5.9	4.7	55.6	NA	4.6	4	48.6	NA	2.6	2.2	33.7	NA	41.4	NA	3.8	51.9	NA	27.9	NA	NA
Patagioenas fasciata	10	Columbiformes	Columbiformes	17159	M	AHY	659	NA	NA	6.9	0.8	NA	NA	NA	1.6	2.4	NA	NA	NA	NA	1.2	14.1	34	49	NA	5.5	4.3	57.9	NA	4.4	3.7	NA	NA	2.4	2.1	34.6	NA	41.9	NA	3.4	55.5	NA	29.3	NA	NA
Patagioenas fasciata	10	Columbiformes	Columbiformes	20135	M	AHY	383	NA	NA	6.9	0.9	NA	NA	NA	1.8	2.7	NA	NA	NA	NA	1.2	14.6	36.3	48.4	NA	5.7	4.4	56.7	NA	4.8	3.8	50.5	NA	2.8	2.3	33.4	NA	40.7	NA	3.5	53.1	NA	27.7	NA	NA
Patagioenas fasciata	10	Columbiformes	Columbiformes	23664	?	AHY	276.6	NA	NA	6.9	0.8	NA	NA	NA	1.5	2.3	NA	NA	NA	NA	1.2	13.8	32.6	47.4	NA	5.7	4.6	54.9	NA	4.7	3.8	48.8	NA	2.7	2.4	33	NA	40.2	NA	3.7	52.7	NA	27.3	NA	NA
Pelecanus erythrorhynchos	5	Pelecaniformes	Pelecaniformes	20121	M	AHY	6800	NA	172	172	NA	NA	NA	NA	NA	NA	NA	18.6	NA	NA	NA	NA	NA	NA	NA	NA	NA	NA	NA	NA	NA	NA	NA	NA	NA	NA	NA	114.4	NA	13.1	NA	NA	NA	NA	NA	no skull. No long bones
Pelecanus erythrorhynchos	5	Pelecaniformes	Pelecaniformes	17376	?	AHY	NA	51.4	NA	51.4	36.8	20.9	9.1	6.7	36.7	NA	73.5	7.6	11	NA	NA	NA	NA	322	NA	18.6	16.5	350	NA	13.6	11.6	340	NA	7.7	7.4	142.9	NA	106.9	NA	11.9	69	NA	NA	NA	0.9	No fingers
Phaethon rubricauda	5	Pelecaniformes	Pelecaniformes	23382	?	AHY	NA	7.2	13.3	20.5	2.8	2.2	0.9	1.3	4.4	7.2	0.3	0.4	0.2	0.2	1.2	37.3	38.6	100.4	NA	6.5	4.9	108.1	NA	5.5	4.2	104	NA	3.4	2.6	52.4	NA	35.4	NA	3.8	52.9	NA	28.4	NA	0.9
Phalacrocorax auritus	5	Pelecaniformes	Pelecaniformes	12745	F	AHY	NA	12.1	56.8	68.9	8.6	5.6	2.3	2.4	10.2	18.8	3.1	4.9	3.1	2.3	13.3	133	28.2	153.2	NA	8.8	7.5	173	NA	6.7	6.2	165	NA	5.1	3.4	70.7	NA	60.9	NA	8.7	109.8	NA	67.6	NA	0.9	Glossy
Phalacrocorax auritus	5	Pelecaniformes	Pelecaniformes	11279	M	AHY	NA	12.6	64.5	77.1	9.8	3.3	2.4	2.5	8.1	17.9	3.7	5.7	3.4	2.7	15.5	143.7	24.8	168	NA	8.3	7.2	175	NA	6.5	6	169	NA	4.2	3.3	75.7	NA	63.8	NA	8.7	109.8	NA	67.8	NA	1
Phalacrocorax pelagicus	5	Pelecaniformes	Pelecaniformes	9879	M	AHY	NA	5.6	37.6	43.2	7	4.1	1.5	1.4	7	14	2.4	3.3	1.8	2.1	9.6	90.3	31	120.3	NA	7.8	5.8	128.7	NA	5.5	5.1	124.5	NA	3.9	2.8	56.8	NA	53.3	NA	6.7	90.7	NA	49.4	NA	0.9	Pale green colored specimen (bacterial?), fibials included in axial weight
Phalacrocorax pelagicus	5	Pelecaniformes	Pelecaniformes	23408	?	AHY	1455	5.5	38.5	44	7.1	4.2	1.7	1.6	7.5	15	2.6	4.1	2	2.2	10.8	95.6	31.4	127.4	NA	7.4	5.7	130.7	NA	5.9	4.8	130.7	NA	3.7	2.8	59.4	NA	56.2	NA	6.7	98.2	NA	53.5	NA	1
Phalacrocorax pelagicus	5	Pelecaniformes	Pelecaniformes	23169	?	AHY	NA	4.5	30.9	35.4	5.2	3.1	1.2	1.2	5.4	10.6	1.9	3.1	1.5	1.4	7.8	72.1	29.3	108.3	NA	7.1	5.7	114.1	NA	5.7	5	109.7	NA	3.6	2.6	52	NA	47.8	NA	6.4	83.1	NA	47.3	NA	0.9
Phalacrocorax penicillatus	5	Pelecaniformes	Pelecaniformes	15002	F	AHY	NA	13.4	62.5	75.9	8.8	4.8	1.9	1.6	8.2	17	4	5.9	3	2.5	15.4	140.6	24.2	147.3	NA	8.5	6.4	153.6	NA	6.4	5.5	150.9	NA	4.2	3.3	64.3	NA	61.4	NA	8.7	121.4	NA	65.1	NA	1
Phalacrocorax penicillatus	5	Pelecaniformes	Pelecaniformes	12071	M	AHY	1555	14.4	58.7	73.1	9.3	5.5	2.1	2	9.5	18.8	3.8	6.3	3.1	2.8	16	142.5	26.3	147.6	NA	9.1	6.6	151.9	NA	6.2	5.7	153.6	NA	4.4	3.1	63	NA	62.1	NA	9.5	121.5	NA	63.7	NA	1	Glossy
Phoebastria immutabilis	6.2	Procellariiformes	Procellariiformes	23052	F	AHY	2054.4	17.6	42.5	60.1	19.1	12	3.8	4.7	20.5	39.6	2.3	6	3.6	1.7	13.6	166.5	47.6	250	NA	11.9	8.1	249	NA	8.2	6.6	249	NA	4.7	3.1	98.5	NA	67.6	NA	7.5	144.6	NA	83.9	NA	1
Phoebastria immutabilis	6.2	Procellariiformes	Procellariiformes	18273	M	AHY	4900	21.3	48.7	70	20.3	12.4	3.7	4.6	20.7	41	2.6	6.6	4.1	6.7	20	192	42.7	264	NA	11.8	8.4	260	NA	8.2	6.6	259	NA	4.5	3.4	102.2	NA	71.8	NA	7.4	151	NA	90.6	NA	1
Phoebastria immutabilis	6.2	Procellariiformes	Procellariiformes	23479	?	AHY	NA	23.2	55.7	78.9	22.6	13.4	4.3	5.1	22.8	45.4	3.5	8.3	4.3	5.1	21.2	212.1	42.8	269	NA	11.7	8.7	268	NA	8.2	6.5	269	NA	5	3.3	106.2	NA	72.5	NA	7.2	153.6	NA	90.7	NA	1
Phoebastria immutabilis	6.2	Procellariiformes	Procellariiformes	23481	?	AHY	NA	22.6	NA	22.6	21.3	12.9	4.1	5.1	22.1	43.4	3.7	8.6	4.1	6.4	22.8	155	56	265	NA	12.1	8.8	262	NA	8.2	6.9	262	NA	4.8	3.3	102.3	NA	72.5	NA	7.7	150	NA	89.9	NA	1
Phoebastria nigripes	6.2	Procellariiformes	Procellariiformes	20061	F	AHY	3644	19	49.6	68.6	20.8	13.4	4.3	5.9	23.6	44.4	3.9	8.5	4.4	3.5	20.3	198	44.8	267	NA	11.6	8.4	262	NA	8	6.8	264	NA	4.4	3.7	103.3	NA	70.8	NA	7.4	147	NA	87.3	NA	1
Phoebastria nigripes	6.2	Procellariiformes	Procellariiformes	10092	M	AHY	NA	26.1	71.7	97.8	29.1	18	5.8	7.4	31.2	60.3	4.6	10.1	5.6	7.7	28	274.3	43.9	281	1.9	13.2	9.2	277	NA	8.7	7.5	277	NA	5.4	3.8	108.2	NA	73.5	0.9	7.8	155	NA	92.7	NA	1
Phoebastria nigripes	6.2	Procellariiformes	Procellariiformes	17354	M	AHY	6700	23.2	59.2	82.4	23.7	14.7	4.7	6	25.4	49.1	4.3	8.9	5	8	26.2	233	42.1	274	NA	12.5	8.8	270	NA	8.5	7.2	269	NA	5.1	3.6	107.2	NA	73.6	1	7.6	155	NA	94.5	NA	1
Phoebastria nigripes	6.2	Procellariiformes	Procellariiformes	18331	M	AHY	5600	19.7	52.1	71.8	25.5	15.9	5.4	6.5	27.8	53.3	4.6	8.1	4.5	7.3	24.5	227.4	46.9	273	NA	12.4	9.1	270	NA	8.7	7.1	269	NA	4.9	3.7	104.4	NA	71.9	NA	8	148	NA	88.5	NA	1
Phoebastria nigripes	6.2	Procellariiformes	Procellariiformes	14998	M	AHY	NA	22.7	57.6	80.3	23.4	16.8	5.2	6.1	28.1	51.5	3.6	7.1	6.7	4.7	22.1	227.5	45.3	279	NA	13.3	8.8	277	NA	9	7.4	277	NA	5.4	4	107	NA	74.9	NA	7.8	NA	1.1	92.9	NA	1	TT incomplete
Phoebastria nigripes	6.2	Procellariiformes	Procellariiformes	23480	?	AHY	NA	23.2	64.7	87.9	26.2	15.2	5.1	6.5	26.8	53	4.2	8.7	5.1	8.1	26.1	246.1	43.1	288	NA	12.2	8.7	285	NA	8.7	7.3	284	NA	4.8	3.8	111	NA	75.3	NA	7.8	161	NA	96.8	NA	1
Pica pica	15	Passeriformes	Corvidae	17121	M	AHY	214	1.9	3.4	5.3	0.5	0.6	0.1	0.3	1	1.5	0.4	0.7	0.4	0.2	1.7	11.7	25.6	46.5	0.4	4.3	3.6	53.7	NA	3.6	3.3	49.6	NA	2.3	1.1	31.8	NA	40.8	NA	3.2	67.4	NA	48.4	NA	0.9
Pica pica	15	Passeriformes	Corvidae	15000	?	AHY	NA	1.7	2.9	4.6	0.5	0.5	0.1	0.2	0.8	1.3	0.3	0.6	0.3	0.5	1.7	10.5	24.8	44	NA	4.4	3.7	50.7	NA	3.9	3.2	47.4	NA	2	1.1	31.5	NA	38.2	NA	3.4	65.4	NA	49.5	0.3	0.9
Pluvialis apricaria	9.1	Charadriidae	Charadriidae	20446	F	AHY	NA	NA	NA	5.7	0.9	NA	NA	NA	1	1.9	NA	NA	NA	NA	1.3	12	31.7	48.6	NA	2.6	NA	49.9	NA	NA	NA	NA	NA	NA	NA	NA	NA	NA	NA	NA	NA	NA	NA	NA	NA
Pluvialis dominica	9.1	Charadriidae	Charadriidae	17456	M	AHY	124	NA	NA	3.1	0.5	NA	NA	NA	0.7	1.3	NA	NA	NA	NA	0.8	7.3	35.6	46.2	NA	3.1	NA	48.7	NA	NA	NA	NA	NA	NA	NA	NA	NA	NA	NA	NA	NA	NA	NA	NA	NA
Pluvialis squatarola	9.1	Charadriidae	Charadriidae	17158	F	AHY	312.8	NA	NA	4.7	0.9	NA	NA	NA	1.2	2.1	NA	NA	NA	NA	1.3	11.5	36.5	56.2	NA	3.9	NA	57.6	NA	NA	NA	NA	NA	NA	NA	NA	NA	NA	NA	NA	NA	NA	NA	NA	NA
Podiceps auritus	4	Podicipediformes	Podicipediformes	11214	F	AHY	NA	NA	NA	10.1	1.4	NA	NA	NA	1.1	2.5	NA	NA	NA	NA	2.7	20.5	24.4	76.7	NA	3.8	3	69.4	NA	3.3	2.8	67.4	NA	2	1.6	34.7	NA	45.8	NA	4.1	72.6	NA	45.3	NA	NA
Podiceps auritus	4	Podicipediformes	Podicipediformes	22494	F	AHY	259	NA	NA	9.6	1.3	NA	NA	NA	1.2	2.5	NA	NA	NA	NA	2.5	19.4	25.3	78.6	NA	3.8	3	71.6	NA	3.3	2.6	69.9	NA	1.9	1.4	35.4	NA	34	NA	4.2	76	NA	48.6	NA	NA
Podiceps auritus	4	Podicipediformes	Podicipediformes	22498	F	AHY	308	NA	NA	10.1	1.3	NA	NA	NA	1.1	2.4	NA	NA	NA	NA	2.4	19.6	24	78.1	NA	4.4	3.3	71.2	NA	3.5	2.7	68.7	NA	2.4	1.7	34.9	NA	33.4	NA	4.5	71.8	NA	47.2	NA	NA
Podiceps auritus	4	Podicipediformes	Podicipediformes	22501	F	AHY	321	NA	NA	12.9	1.6	NA	NA	NA	1.4	3	NA	NA	NA	NA	3	24.9	24.1	81.1	NA	4	3.3	73.8	NA	3.3	2.9	71.2	NA	2.1	1.7	36.1	NA	35.5	NA	4.6	76.4	NA	47.1	NA	NA
Podiceps auritus	4	Podicipediformes	Podicipediformes	10782	M	AHY	NA	NA	NA	12.7	1.8	NA	NA	NA	1.5	3.3	NA	NA	NA	NA	3.1	25.5	25.9	80.5	NA	4.5	3.2	73	NA	3.4	2.9	70.9	NA	2.5	1.8	37.1	NA	33.4	NA	4.6	75.6	NA	48.2	NA	NA
Podiceps auritus	4	Podicipediformes	Podicipediformes	22492	M	AHY	292	NA	NA	10.9	1.4	NA	NA	NA	1.2	2.6	NA	NA	NA	NA	2.6	21.3	24.4	79.3	NA	4	3.1	71.9	NA	3.6	2.9	69.9	NA	2.3	1.6	35.1	NA	33.6	NA	4.1	75.8	NA	45.9	NA	NA
Podiceps auritus	4	Podicipediformes	Podicipediformes	22495	M	AHY	400	NA	NA	13.4	1.8	NA	NA	NA	1.6	3.2	NA	NA	NA	NA	3.2	26.1	24.1	78.7	NA	4.5	3.5	72.8	NA	3.8	2.9	70.4	NA	2.3	1.9	35.5	NA	32.4	NA	4.7	75.4	NA	47.1	NA	NA
Podiceps auritus	4	Podicipediformes	Podicipediformes	22502	M	AHY	358	NA	NA	11.2	1.5	NA	NA	NA	1.3	2.8	NA	NA	NA	NA	2.9	22.6	24.8	78.2	NA	4.2	3.4	69.7	NA	3.6	2.8	67.6	NA	2.2	1.8	34.4	NA	34.4	NA	4.7	75.9	NA	47.8	NA	NA
Podiceps auritus	4	Podicipediformes	Podicipediformes	22123	?	AHY	NA	NA	NA	8.9	1.2	NA	NA	NA	1.1	2.3	NA	NA	NA	NA	2.7	18.9	24.3	75.8	NA	4.2	3.4	67	NA	3.5	2.8	65.1	NA	2.3	1.8	33.4	NA	33.6	NA	4.5	72.2	NA	45.3	NA	NA
Podiceps auritus	5	Podicipediformes	Podicipediformes	22496	M	HY	295			9.4	1.2				1	2.2					2.3	18.3	24	72.2		4.1		64.7
Podiceps grisegena	4	Podicipediformes	Podicipediformes	22490	F	AHY	647	3.5	17.9	21.4	2.9	1.4	0.6	0.4	2.4	5.4	1.2	2.8	1.4	0.9	6.3	44.8	24.1	106.1	NA	5.7	5	95.8	NA	4.8	3.9	93.6	NA	3.2	2.4	46	NA	43.2	NA	6	99.7	NA	57.3	NA	1.1
Podiceps grisegena	4	Podicipediformes	Podicipediformes	9927	M	AHY	NA	3.9	15.7	19.6	4.3	2	0.8	0.7	3.5	7.8	1.7	3.7	1.8	1.1	8.3	51.8	30.1	107.3	NA	6.1	4.5	99.5	NA	4.6	3.6	97.4	NA	2.9	2.6	47.4	NA	44.3	NA	6.1	99.1	NA	58.6	NA	1.1
Podiceps grisegena	4	Podicipediformes	Podicipediformes	10725	M	AHY	NA	4.7	27.9	32.6	5	2.3	0.9	0.8	3.9	9	2	4.4	2.3	1.3	9.9	70.4	25.6	116.8	NA	5.7	4.6	104.8	NA	4.9	3.8	103	NA	2.9	2.5	51	NA	46.6	NA	5.9	110.3	NA	64.3	NA	1.1
Podiceps grisegena	4	Podicipediformes	Podicipediformes	17254	?	AHY	1195	2.6	18.1	20.7	3.9	1.9	0.7	0.5	3.1	6.9	1.6	3.2	1.6	0.7	7.1	48.7	28.3	110.7	NA	6	4.7	98.5	NA	5.1	4	97.8	NA	2.7	2.6	47.3	NA	45.9	NA	6.2	104.6	NA	60.2	NA	1.1
Podiceps grisegena	5	Podicipediformes	Podicipediformes	22377	?	HY	921	4.5	22.7	27.2	4.2	2.1	0.9	0.8	3.7	8	1.4	3.6	2	1.1	8	59	26.9	117.4		6.3	4.6	104.8		5.8	4	102.3		3.1	2.5	52.1		47.4		6.2	109.2
Podiceps nigricollis	4	Podicipediformes	Podicipediformes	11837	M	AHY	NA	NA	NA	13	1.7	NA	NA	NA	1.4	3.1	NA	NA	NA	NA	3.2	25.5	23.9	76.5	NA	4.1	3.3	69	NA	3.6	2.9	67	NA	2.4	2	34.1	NA	32.7	NA	5	72.1	NA	46	NA	NA
Podiceps nigricollis	5	Podicipediformes	Podicipediformes	10754	M	AHY	NA	NA	NA	9.3	1.3	NA	NA	NA	1.3	2.5	NA	NA	NA	NA	3.2	15	16.7	78	NA	3.6	2.7	70.5	NA	3.1	2.5	68.3	NA	1.8	1.5	34.8	NA	33	NA	4.3	74.6	NA	46.1	NA	NA
Ptychoramphus aleuticus	9.2	Charadriidae	Alcidae	12062	F	AHY	NA	NA	NA	5.5	0.6	NA	NA	NA	0.5	1.2	NA	NA	NA	NA	0.7	9.1	25.27	44.23	NA	3.7	2.4	37.65	NA	3.2	2.4	36.2	NA	1.8	1.6	24.6	NA	27.7	NA	2.6	45.7	NA	24.9	NA	NA
Ptychoramphus aleuticus	9.2	Charadriidae	Alcidae	14440	F	AHY	NA	NA	NA	4.6	0.6	NA	NA	NA	0.6	1.2	NA	NA	NA	NA	0.6	8.1	28.4	45.97	NA	3.3	2.3	38.76	NA	3.1	2.1	37.3	NA	1.9	1.4	25	NA	28.2	NA	2.4	46.9	NA	25.1	NA	NA
Ptychoramphus aleuticus	9.2	Charadriidae	Alcidae	19173	F	AHY	NA	NA	NA	5.3	0.6	NA	NA	NA	0.7	1.3	NA	NA	NA	NA	0.6	9.1	28.57	44.82	NA	3.7	2.4	38.75	NA	3.5	2.3	37	NA	2.1	1.5	25.2	NA	27	NA	2.4	45.1	NA	24.8	NA	NA
Ptychoramphus aleuticus	9.2	Charadriidae	Alcidae	12061	F	AHY	175.2	NA	NA	4.8	0.6	NA	NA	NA	0.5	1.1	NA	NA	NA	NA	0.6	8.1	25.93	45.3	NA	3.2	2.2	38.87	NA	3	2.1	37.1	NA	1.8	1.4	25.3	NA	28	NA	2.3	45.8	NA	24.3	NA	NA
Ptychoramphus aleuticus	9.2	Charadriidae	Alcidae	19175	F	AHY	NA	NA	NA	5.8	0.7	NA	NA	NA	0.7	1.4	NA	NA	NA	NA	0.6	9.8	28.57	47.45	NA	3.5	2.3	40.97	NA	3.5	2.2	38.6	NA	2	1.5	26.5	NA	NA	NA	NA	NA	NA	25.8	NA	NA
Ptychoramphus aleuticus	9.2	Charadriidae	Alcidae	19237	F	AHY	NA	NA	NA	4.9	0.6	NA	NA	NA	0.6	1.3	NA	NA	NA	NA	0.7	8.9	29.21	48.01	NA	3.5	2.3	41.59	NA	3.3	2.2	39.2	NA	1.9	1.5	26.9	NA	30	NA	2.4	49	NA	26.4	NA	NA
Ptychoramphus aleuticus	9.2	Charadriidae	Alcidae	20075	F	AHY	NA	NA	NA	5.4	0.6	NA	NA	NA	0.7	1.3	NA	NA	NA	NA	0.8	9.4	26.6	46.05	NA	3.4	2.5	40.16	NA	3.5	2.3	38.1	NA	2.1	1.6	25.9	NA	28.6	NA	2.9	46.2	NA	25.6	NA	NA
Ptychoramphus aleuticus	9.2	Charadriidae	Alcidae	19174	F	AHY	NA	NA	NA	4.7	0.7	NA	NA	NA	0.6	1.1	NA	NA	NA	NA	0.5	7.9	27.85	46.41	NA	3.4	2.3	39.42	NA	3.3	2.1	37.5	NA	1.9	1.4	26.2	NA	28.1	NA	2.5	45	NA	25.4	NA	NA
Ptychoramphus aleuticus	9.2	Charadriidae	Alcidae	9905	M	AHY	NA	NA	NA	4.2	0.5	NA	NA	NA	0.6	1.1	NA	NA	NA	NA	0.5	7.4	29.73	45.37	NA	3.2	1.9	37.95	NA	3	1.9	35.6	NA	1.6	1.2	24	NA	27.6	NA	2.1	44.3	NA	23.4	NA	NA
Ptychoramphus aleuticus	9.2	Charadriidae	Alcidae	9909	M	AHY	NA	NA	NA	5.3	0.4	NA	NA	NA	0.4	1	NA	NA	NA	NA	0.7	8.5	22.35	45.28	NA	3.3	2.1	38.82	NA	3.2	2	37	NA	1.7	1.3	25.3	NA	28.5	NA	2.2	46.4	NA	25.1	NA	NA
Ptychoramphus aleuticus	9.2	Charadriidae	Alcidae	14439	M	AHY	NA	NA	NA	5.6	0.7	NA	NA	NA	0.6	1.3	NA	NA	NA	NA	0.7	9.6	27.08	46.1	NA	3.7	2.3	39.03	NA	3.4	2.3	37	NA	2	1.5	25.3	NA	28.6	NA	2.4	47.9	NA	26.1	NA	NA
Ptychoramphus aleuticus	9.2	Charadriidae	Alcidae	19172	M	AHY	NA	NA	NA	5.9	0.6	NA	NA	NA	0.7	1.3	NA	NA	NA	NA	0.7	9.9	26.26	44.98	NA	3.5	2.2	39.35	NA	3.2	2.1	37.1	NA	1.8	1.3	25.8	NA	28	NA	2.4	46.6	NA	25	NA	NA
Ptychoramphus aleuticus	9.2	Charadriidae	Alcidae	19178	M	AHY	NA	NA	NA	4.7	0.6	NA	NA	NA	0.6	1.2	NA	NA	NA	NA	0.7	8.5	28.24	46.2	NA	3.6	2.2	39.61	NA	3.5	2.1	37.6	NA	1.5	1.1	25.6	NA	28.7	NA	2.7	47.3	NA	26.1	NA	NA
Ptychoramphus aleuticus	9.2	Charadriidae	Alcidae	19399	M	AHY	108.6	NA	NA	6.3	0.7	NA	NA	NA	0.8	1.5	NA	NA	NA	NA	0.8	10.9	27.52	47.49	NA	4	2.5	41.11	NA	3.7	2.4	39.4	NA	2.2	1.6	27.6	NA	29.7	NA	2.6	48.1	NA	26.7	NA	NA
Ptychoramphus aleuticus	9.2	Charadriidae	Alcidae	18517	U	AHY	88	NA	NA	4.4	0.6	NA	NA	NA	0.6	1.2	NA	NA	NA	NA	0.7	8.1	28.4	46.36	NA	3.4	2.2	39.37	NA	3.4	2.1	37.8	NA	1.8	1.4	25.2	NA	29.6	NA	2.6	48.2	NA	25.3	NA	NA
Ptychoramphus aleuticus	9.2	Charadriidae	Alcidae	19177	U	AHY	NA	NA	NA	4.8	0.6	NA	NA	NA	0.5	1.1	NA	NA	NA	NA	0.5	8	27.5	45.87	NA	3.3	2.2	39.92	NA	3.4	2.3	37.8	NA	2	1.6	25	NA	28.8	NA	2.7	47.4	NA	26.2	NA	NA
Puffinus carneipes	6.1	Procellariiformes	Procellariiformes	9880	?	AHY	NA	5.3	16.9	22.2	4.8	2.7	1.2	1.5	5.3	10.1	0.9	2	1	0.8	4.7	51.7	38.9	106.9	NA	7.5	4.1	99.9	NA	5.6	4.3	96.5	NA	3.3	3.1	55.7	NA	40	NA	4.9	86	0.8	56.5	NA	1.1
Puffinus creatopus	6.1	Procellariiformes	Procellariiformes	12161	F	AHY	NA	5.7	15.4	21.1	3.9	2.2	0.9	1.2	4.3	8.3	0.8	1.6	1	0.6	4	45.7	36.3	116.5	0.9	5.9	4.5	113.1	NA	4.9	4.4	109.4	0.6	3	2.7	59	NA	42.4	NA	4.3	81.8	NA	55.3	NA	1
Puffinus griseus	6.1	Procellariiformes	Procellariiformes	19166	F	AHY	NA	4	17.2	21.2	4.4	3.4	NA	1.4	4.8	9.1	0.7	1.8	1.6	0.4	4.6	NA	NA	108.7	NA	6.7	4.3	101.8	NA	5.4	4.1	97.7	NA	3.2	2.8	55.7	NA	38.6	NA	4.6	86.5	NA	57	NA	1.1	Ulna and radius weight combined due to articulation, tarso-metatarsus includes 3 primary digit bones, complete foot however, digit weight was only unarticulated part
Puffinus griseus	6.1	Procellariiformes	Procellariiformes	19441	F	AHY	993.1	4.3	16.5	20.8	4.2	2.3	1	1.3	4.6	8.8	0.7	1.7	1	1	4.5	47.4	37.1	108.7	NA	7.3	4	102.6	NA	5.9	4.1	98.7	NA	3.3	3.2	55.7	NA	39.4	NA	4.9	84.6	NA	57	NA	1.1
Puffinus griseus	6.1	Procellariiformes	Procellariiformes	19444	F	AHY	943.3	4.1	16.3	20.4	4.1	2	0.9	1.2	4.1	8.2	0.8	1.9	1	0.7	4.4	45.5	36	108.4	NA	7.2	3.9	99.6	NA	5.9	4.3	98	NA	3.4	2.9	56.5	NA	38.4	NA	5.5	85.4	NA	55	NA	1.1
Puffinus griseus	6.1	Procellariiformes	Procellariiformes	19392	F	AHY	879	4.2	16.2	20.4	3.9	2.1	0.9	1.3	4.3	8.2	0.8	1.8	1	0.7	4.3	45.2	36.1	106.4	NA	7.1	4.4	97.5	NA	5.7	4.2	96.9	NA	3.3	3.1	55.6	NA	37.6	NA	5.2	84.6	NA	57.8	NA	1.1
Puffinus griseus	6.1	Procellariiformes	Procellariiformes	19168	F	AHY	NA	3.5	16.8	20.3	4	2.2	0.8	1.1	4.1	8.1	0.7	1.7	0.8	0.6	3.8	44.1	36.7	105.9	NA	7.2	4.1	97.2	NA	5.2	4.2	94.9	NA	3.2	3	55.5	NA	37.4	NA	5.1	84	NA	54.4	NA	1.1
Puffinus griseus	6.1	Procellariiformes	Procellariiformes	20051	F	AHY	927	4	16.8	20.8	4.2	2.2	1	1.3	4.5	8.7	0.7	1.7	0.9	1.1	4.3	46.6	37.1	107.3	NA	7.2	4.1	98.9	NA	5.4	4.2	96.9	NA	3.3	2.9	56.4	NA	37.1	NA	4.9	81.7	NA	55.2	NA	1.1
Puffinus griseus	6.1	Procellariiformes	Procellariiformes	19388	F	AHY	781.5	4.1	16	20.1	4	2.1	1	1.1	4.2	8.2	0.7	1.8	0.9	0.7	4	44.5	36.9	103.5	NA	6.9	4.4	95.8	NA	5.2	4	93	NA	3.5	2.7	52.7	NA	35.9	NA	5	83.6	NA	53.3	NA	1.1
Puffinus griseus	6.1	Procellariiformes	Procellariiformes	20054	F	AHY	864	4.2	17.4	21.6	4.2	2.1	1	1.3	4.4	8.6	0.8	2	1	0.8	4.6	47.9	35.9	105.6	NA	6.9	4.1	98.9	NA	5.6	4.2	95.6	NA	3.4	3.1	56.6	NA	35.9	NA	4.7	84.6	NA	55.9	NA	1.1
Puffinus griseus	6.1	Procellariiformes	Procellariiformes	19428	F	AHY	854.5	4.3	16.5	20.8	4.1	2.2	0.9	1.2	4.3	8.4	0.9	1.8	1	0.7	4.4	46.3	36.3	108.6	NA	7.5	4	99.7	NA	5.5	4.3	96.6	NA	3.6	3.2	56.2	NA	37.9	NA	5	84.9	NA	56.6	NA	1.1
Puffinus griseus	6.1	Procellariiformes	Procellariiformes	19390	F	AHY	746.2	3.8	15	18.8	3.6	2	0.9	1.1	4	7.6	0.7	1.8	1	0.7	4.1	42	36	102.7	NA	6.8	3.9	96	NA	5	4	93.6	NA	3.3	3.1	54.2	NA	35.7	NA	4.8	81.4	NA	55.3	NA	1.1
Puffinus griseus	6.1	Procellariiformes	Procellariiformes	19393	F	AHY	877	3.9	16.6	20.5	3.9	2.1	0.9	1.1	4.1	8	0.8	1.8	1	0.7	4.2	44.8	35.7	107.5	NA	6.7	3.8	100.2	NA	5.4	4.1	97.1	NA	3.4	3	54.3	NA	37.7	NA	5	84.5	NA	55.4	NA	1.1	Broken tibio-tarsus had a wall width of 0.58mm
Puffinus griseus	6.1	Procellariiformes	Procellariiformes	19396	F	AHY	801.4	4.1	16	20.1	3.7	1.9	0.9	1.1	3.9	7.6	0.7	1.7	0.9	0.6	3.9	43.1	35.3	99.4	NA	7.1	4.3	92.5	NA	6	4.5	90.1	NA	3.5	3.2	51	NA	35.6	NA	4.7	76.4	NA	53	NA	1.1	Broken tibio-tarsus had a wall width of 0.60mm
Puffinus griseus	6.1	Procellariiformes	Procellariiformes	19425	F	AHY	763.4	4.2	16.6	20.8	4.1	2.1	1.1	1.3	4.5	8.6	0.8	1.8	1	0.9	4.4	46.7	36.8	107.5	NA	7.1	3.9	99.6	NA	5.6	4.2	96.8	NA	3.3	3	55.5	NA	37.7	NA	4.9	84.6	NA	57.4	NA	1.1
Puffinus griseus	6.1	Procellariiformes	Procellariiformes	19395	F	AHY	843.3	4.7	16.1	20.8	4.1	2.3	1	1.3	4.6	8.7	0.8	1.8	1.1	0.7	4.2	46.5	37.2	104.1	NA	7.4	3.8	97.2	NA	5.4	4.2	95	NA	3.5	3.1	55.4	NA	35.8	NA	5.2	82.3	NA	55.6	NA	1.1
Puffinus griseus	6.1	Procellariiformes	Procellariiformes	19442	F	AHY	785.8	4.2	15.7	19.9	3.8	1.9	1	1.3	4.2	8	0.7	1.6	1	0.7	3.9	43.6	36.7	101.3	NA	6.8	4	95.2	NA	5.1	3.9	91.5	NA	3.2	3	52.5	NA	36.2	NA	4.8	79.8	NA	53.4	NA	1.1
Puffinus griseus	6.1	Procellariiformes	Procellariiformes	20056	F	AHY	NA	4.5	16.4	20.9	4.3	2.1	1.1	1.4	4.6	8.9	0.8	1.7	1	0.6	4	46.6	38	103.9	NA	7.5	4.2	95.5	NA	5.5	4.2	94.4	NA	3.6	3.1	53.2	NA	34.1	NA	5	80	NA	53.6	NA	1.1
Puffinus griseus	6.1	Procellariiformes	Procellariiformes	11804	F	AHY	NA	4	14.9	18.9	4.3	2.1	0.9	1.1	4.1	8.5	NA	1.8	0.9	0.6	NA	35.9	47.4	111.4	NA	7	4.3	105.6	NA	5.3	4	102.2	0.9	3.1	3.1	58.7	NA	NA	NA	NA	86.9	NA	58.9	NA	1.1	Missing femur
Puffinus griseus	6.1	Procellariiformes	Procellariiformes	12153	F	AHY	767	4.5	17.6	22.1	4.2	2.3	1.1	1.2	4.6	8.7	NA	1.8	1	0.5	NA	NA	NA	107.4	1	7.3	3.9	99.7	NA	5.6	4.3	95.7	NA	3.3	3.1	54.9	NA	NA	0.5	4.8	84.2	NA	54.1	NA	1.1	Both femurs broken
Puffinus griseus	6.1	Procellariiformes	Procellariiformes	12149	F	AHY	604	4.9	17.4	22.3	4.3	2.2	1	1.3	4.4	8.8	0.8	1.8	1	0.6	4.1	48.1	36.6	102.3	0.9	6.8	4.2	94.4	NA	5.5	4.1	90.9	NA	3.2	3.1	53.3	NA	38.4	NA	4.8	82.7	NA	53.8	NA	1.1
Puffinus griseus	6.1	Procellariiformes	Procellariiformes	12145	F	AHY	823	5.9	19.4	25.3	4.7	2.3	1	1.4	4.7	9.4	0.9	2.1	1.1	0.7	4.8	53.7	35	110.5	NA	7.5	4.2	101.9	0.7	5.7	4.2	98.5	NA	3.3	3.1	56.2	NA	40	NA	4.8	85.8	NA	56.4	NA	1.1
Puffinus griseus	6.1	Procellariiformes	Procellariiformes	19315	F	AHY	917	4	16	20	4.1	2.1	0.9	1.2	4.2	8.3	0.8	1.7	0.8	0.6	3.9	44.2	37.3	108.1	NA	6.9	4	99.3	NA	5.2	4.2	95.6	NA	3.3	3	54.2	NA	41.2	NA	4.6	84.3	NA	55.3	NA	1.1
Puffinus griseus	6.1	Procellariiformes	Procellariiformes	19318	F	AHY	803	3.9	15.8	19.7	4	1.9	0.8	1	3.7	7.7	0.7	1.5	0.7	0.4	3.3	41.5	36.9	108	NA	6.8	4.2	100	NA	5.3	4	96.8	NA	3.4	3.1	55	NA	39.7	NA	4.7	84.3	NA	55.5	NA	1.1
Puffinus griseus	6.1	Procellariiformes	Procellariiformes	19443	M	AHY	965.8	4.6	18.4	23	4.1	3.3	NA	1.3	4.6	8.7	0.9	1.9	1	1.5	4.6	NA	NA	109.6	NA	7	4.1	103.8	NA	5.5	4.2	98.9	NA	3.3	3	58.3	NA	41.6	NA	5.1	86.2	NA	57.7	NA	1.1	Ulna weight includes radius weight due to remaining articulation
Puffinus griseus	6.1	Procellariiformes	Procellariiformes	19394	M	AHY	815.9	4.6	15.8	20.4	4	2.2	0.9	1.3	4.4	8.5	0.7	1.8	1	0.7	4.2	45.8	37.1	107.3	NA	7.2	3.9	100.8	NA	5.2	4	97.4	NA	3.3	2.9	54.7	NA	40.1	NA	4.8	85	NA	57.3	NA	1.1
Puffinus griseus	6.1	Procellariiformes	Procellariiformes	19427	M	AHY	1022.2	5.4	15.2	20.6	4.8	3.7	NA	1.5	5.2	10	0.9	2	1	6.5	4.6	NA	NA	111.2	NA	7.3	4.4	104.3	NA	5.4	4.1	100.4	NA	3.2	2.9	58.2	NA	41.3	NA	4.7	87.8	NA	57.9	NA	1.1	Atlas and axis still attached to skull,Ulna weight includes radius weight due to remaining articulation. Greasybspecimen
Puffinus griseus	6.1	Procellariiformes	Procellariiformes	19446	M	AHY	840	5	17.7	22.7	4.5	3.5	NA	1.4	4.9	9.3	0.9	2	1	0.8	4.6	NA	NA	113.8	NA	7	3.3	106.9	NA	5.5	4.1	103.6	NA	3.3	3.1	58.8	NA	41.5	NA	4.9	90.7	NA	60.3	NA	1.1	Ulna and radius weight combined due to articulation
Puffinus griseus	6.1	Procellariiformes	Procellariiformes	19426	M	AHY	665.5	4.9	17.2	22.1	4.8	4	NA	1.5	5.5	10.2	0.8	1.9	1	0.8	4.5	NA	NA	106.3	NA	7.4	3.7	100.5	NA	5.1	3.9	97.2	NA	3.3	3.1	54.8	NA	38.7	NA	4.8	84.4	NA	56.8	NA	1.1	Ulna and radius weight combined due to articulation
Puffinus griseus	6.1	Procellariiformes	Procellariiformes	19389	M	AHY	847.5	3.7	16.1	19.8	3.9	3	NA	1.3	4.3	8.2	0.8	1.7	1.2	0.4	4.1	NA	NA	106.3	NA	7.1	4.2	97.7	NA	5.2	4.1	93.8	NA	3.4	3.2	53.7	NA	38.3	NA	5.1	85.5	NA	55.7	NA	1.1	Missing rostral half of beak, Ulna and radius weight combined due to articulation, tarso-metatarsus includes 2 primary digit bones, complete feet however, digit weight was only unarticulated part
Puffinus griseus	6.1	Procellariiformes	Procellariiformes	19440	M	AHY	900.5	4.6	17.1	21.7	4	2.1	0.8	1.1	4	8.4	0.7	2.8	NA	1	4.7	47.9	35.1	107	NA	7.4	3.9	100.5	NA	5.1	3.9	96.6	NA	3	3	53.8	NA	39.4	NA	4.9	86.6	NA	55.9	NA	1.1	Tibio-tarsus and tibio-metatarsus weight combined as units were articulated
Puffinus griseus	6.1	Procellariiformes	Procellariiformes	19445	M	AHY	902.4	4.2	15	19.2	4	2.1	1.1	1.3	4.5	8.5	0.8	1.9	1	0.8	4.5	45.1	37.7	107.4	NA	7.3	4.2	101.4	NA	5.5	4	97.5	NA	3.3	3.1	55.1	NA	41	NA	5.1	85.6	NA	57.4	NA	1.1
Puffinus griseus	6.1	Procellariiformes	Procellariiformes	19391	M	AHY	956.6	5.2	18.2	23.4	4.5	2.2	1.1	1.2	4.5	9	0.9	1.9	1.1	0.8	4.6	50.4	35.5	106.1	NA	7.4	4.1	97	NA	5.1	4.1	95.2	NA	3.4	3.2	54.3	NA	38.2	NA	6.3	83.8	NA	56.3	NA	1.1
Puffinus griseus	6.1	Procellariiformes	Procellariiformes	19167	M	AHY	NA	4.5	16.8	21.3	4.4	2.1	1.1	1.4	4.6	9	0.9	1.9	1	0.6	4.4	48.1	37.4	108	NA	7.8	3.9	98.7	NA	5.5	4.3	97.4	NA	3.7	2.9	55.5	NA	38.7	NA	5.3	86.2	NA	56.9	NA	1.1	Ulna was broken, exposed wall thickness was 0.84mm, Broken humerus had a wall thickness of 0.99mm
Puffinus griseus	6.1	Procellariiformes	Procellariiformes	19311	M	AHY	876	5	17.3	22.3	4.5	2.5	1.1	1.4	5	9.5	0.8	1.9	1	0.8	4.5	50.2	37.6	105.3	NA	7.6	4.3	97.3	NA	5.7	4	94.7	NA	3.7	3.1	54.5	NA	37.1	NA	5.1	84.1	NA	56.5	NA	1.1
Puffinus griseus	6.1	Procellariiformes	Procellariiformes	19397	M	AHY	865	3.8	17.9	21.7	4.6	2.5	1	1.4	4.9	9.5	0.8	2	1.1	0.9	4.6	49.9	38.1	108.4	NA	7.2	4.3	99	NA	5.7	4.1	96	NA	3.4	3.1	54.8	NA	37.9	NA	5	84.7	NA	55.7	NA	1.1
Puffinus griseus	6.1	Procellariiformes	Procellariiformes	19308	M	AHY	861	4.3	14.1	18.4	3.7	1.9	1	1.1	4	7.7	0.6	1.6	0.9	0.7	3.7	41.2	37.4	105.3	NA	6.9	4.1	96.2	NA	5.4	4	94.1	NA	3.4	2.9	55	NA	37.2	NA	4.7	83.4	NA	55.8	NA	1.1
Puffinus griseus	6.1	Procellariiformes	Procellariiformes	19398	M	AHY	865.1	4.4	16.6	21	4.1	2.1	0.9	1.2	4.2	8.3	0.7	1.7	0.7	0.6	3.7	44.9	37	106.2	NA	7.3	4.2	101	NA	5.8	4.2	97.7	NA	3.4	3.1	56.6	NA	38.9	NA	5	84.9	NA	57.1	NA	1.1	Broken Tarso-metatarsus had wall thickness of 1.18mm
Puffinus griseus	6.1	Procellariiformes	Procellariiformes	20053	M	AHY	879	4	15.2	19.2	3.9	1.9	0.9	1.2	4	7.9	0.7	1.7	0.9	0.8	4.1	43	36.5	107	NA	9.7	3.9	99	NA	5.4	4	95.9	NA	3.3	3	55.3	NA	37.4	NA	4.9	84.8	NA	57	NA	1.1	Broken TMT had wall thickness of 0.72mm
Puffinus griseus	6.1	Procellariiformes	Procellariiformes	19165	M	AHY	NA	3	12.8	15.8	3.2	1.9	0.7	1.2	3.8	7	0.6	1.4	0.7	0.5	3.2	36.2	38.7	98	NA	6.8	4	91.3	NA	5.4	3.9	89.3	NA	3	2.9	50.2	NA	35.1	NA	4.5	78.2	NA	51.2	NA	1.1	Broken femur had wall thickness of 0.46mm, broken humerus had wall thickness of 0.99mm, broken tibio-tarsus had wall thickness of 0.56
Puffinus griseus	6.1	Procellariiformes	Procellariiformes	19387	M	AHY	801.8	4	15.5	19.5	4.2	3.2	NA	1.1	4.3	8.6	0.8	1.7	0.9	0.8	4.1	44.9	38.3	109.4	NA	7.5	4.1	102.4	NA	5.3	4.3	99.9	NA	2.9	3.3	56.6	NA	37.6	NA	5.2	86	NA	58	NA	1.1	Beak missing tip, Radius and ulna weighed together
Puffinus griseus	6.1	Procellariiformes	Procellariiformes	12157	M	AHY	819.4	4.1	17.3	21.4	4.1	2	0.9	1.2	4.1	8.2	0.7	1.6	0.9	1.3	3.9	45.5	35.8	109.2	NA	7.2	4.1	101.5	NA	5.3	4.1	97.4	NA	3.1	3	55.2	NA	39.4	NA	4.8	85.3	0.5	56.6	NA	1.1
Puffinus griseus	6.1	Procellariiformes	Procellariiformes	12074	M	AHY	984.6	4.9	17	21.9	4.3	2.2	1.1	1.4	4.6	9	0.8	2	1.1	0.9	4.6	49	36.5	107.4	NA	7	4.1	101	NA	5.3	4	96.5	NA	3.1	3	55.5	NA	39	NA	4.6	86.1	NA	56.4	NA	1.1
Puffinus griseus	6.1	Procellariiformes	Procellariiformes	19439	M	AHY	909.9	5	15.7	20.7	4	3.1	NA	1.4	4.5	8.5	0.8	3.6	0.9	0.9	8.4	NA	NA	106.9	NA	7.5	4.2	99.5	NA	5.4	4.3	96	NA	3.6	3.3	56	NA	40.1	NA	4.8	84.2	NA	57	NA	1.1
Puffinus griseus	6.1	Procellariiformes	Procellariiformes	10110	M	AHY	NA	5.1	16.9	22	4.1	2.3	1	1.3	4.6	8.7	0.7	1.7	1	0.7	4.1	47.5	36.6	105.8	1.1	7.2	4	100.3	NA	5.2	4.2	96.1	NA	3.4	3.2	55	NA	39.2	NA	4.6	85.3	NA	56.4	NA	1.1
Puffinus griseus	6.1	Procellariiformes	Procellariiformes	12072	M	AHY	1042	5.1	18	23.1	4.7	2.4	1.1	1.4	4.9	9.7	0.9	2.1	1	0.7	4.7	51.9	37.4	112.2	1.1	6.9	4.3	102.9	0.7	5.4	4.2	99.4	0.7	3.5	3.1	56.5	NA	40.3	0.9	4.7	87	NA	57.6	NA	1.1
Puffinus griseus	6.1	Procellariiformes	Procellariiformes	16347	?	AHY	NA	3.8	15.1	18.9	3.7	1.8	0.8	1.2	3.8	7.5	0.7	1.4	0.9	0.6	3.3	40.5	37	107.2	NA	7.4	4.1	100.4	0.6	5.6	4.3	95.1	0.6	3.4	3.1	54.9	NA	39.9	NA	4.8	85	0.6	56.4	NA	1.1
Puffinus pacificus	6.1	Procellariiformes	Procellariiformes	23409	?	AHY	NA	2.7	8.1	10.8	2.7	1.8	0.7	0.9	3.4	6	0.4	0.9	0.5	0.4	2.15	27.1	44.3	101.1	NA	5.3	4.2	104.3	NA	4.2	4	103.5	NA	2.8	2.6	50.1	NA	31.2	NA	4.1	68.6	NA	47.2	NA	1
Puffinus tenuirostris	6.1	Procellariiformes	Procellariiformes	22467	M	AHY	NA	2.3	10.9	13.2	2.8	1.4	0.8	0.8	3	5.8	0.5	1	0.4	0.4	2.3	29.4	39.5	97.2	0.9	6.2	3.7	90.3	NA	4.8	3.6	88.9	NA	2.7	2.6	49.2	NA	34.3	0.5	4.2	77.5	0.7	NA	0.7	1.1
Puffinus tenuirostris	6.1	Procellariiformes	Procellariiformes	22468	M	AHY	836	3.5	14.7	18.2	3.8	1.9	0.8	1.2	3.9	7.7	0.7	1.5	0.8	0.6	3.6	40.8	37.7	105.9	NA	7.1	3.9	93.8	NA	5.4	4.1	92.8	NA	3.5	3	54.3	NA	37.1	NA	5.2	79.8	NA	54.1	NA	1.1
Puffinus tenuirostris	6.1	Procellariiformes	Procellariiformes	19163	?	AHY	NA	2.2	10.5	12.7	2.5	1.2	0.5	0.8	2.5	5	0.4	0.9	0.6	0.4	2.3	27.3	36.6	92.3	NA	6.3	3.7	86.2	0.7	4.6	3.6	86	NA	2.9	2.7	48.2	NA	33.5	0.4	4.5	73.4	NA	47.1	NA	1.1	Broken ulna still articulated with radius. specimen labels were in disagreement, one indicated it was a P. Griseus and other as P. Tenurirostris, treated as a P. tenurirostris based on measurements
Sterna fuscata	9.3	Charadriidae	Laridae	23383	?	AHY	NA	NA	NA	7.5	1.4	NA	NA	NA	2	3.4	NA	NA	NA	NA	0.7	15.7	43.3	65.9	NA	4	3.6	80.8	NA	4	3.5	78.2	NA	2.3	1.9	41.4	NA	27.1	NA	2.5	48.7	NA	24.9	NA	NA
Sterna fuscata	9.3	Charadriidae	Laridae	23411	?	AHY	NA	NA	NA	6.1	1.1	NA	NA	NA	1.8	2.9	NA	NA	NA	NA	0.4	12.7	45.7	65.3	NA	4.2	3.6	80.4	NA	4	3.3	78.5	NA	2.2	1.8	43.2	NA	27.2	NA	2.4	48.9	NA	25.5	NA	NA
Sterna hirundo	9.3	Charadriidae	Laridae	17638	M	AHY	130.3	NA	NA	3.7	0.6	NA	NA	NA	0.9	1.5	NA	NA	NA	NA	0	6.7	44.5	55.8	NA	3.3	2.9	NA	NA	3.2	2.9	64.6	NA	1.8	1.4	32.8	NA	23.4	NA	2.1	40.5	NA	20.7	NA	NA
Sterna hirundo	9.3	Charadriidae	Laridae	10088	?	AHY	NA	NA	NA	4.2	0.9	NA	NA	NA	1.3	2.2	NA	NA	NA	NA	0.6	9.7	44.3	63.8	NA	3.9	3.3	71.3	NA	3.7	3.2	68.8	NA	1.9	1.7	38.1	NA	28.2	NA	2.4	57.2	NA	35.6	NA	NA
Sterna paradisaea	9.3	Charadriidae	Laridae	17287	F	AHY	97.2	NA	NA	2.7	0.6	NA	NA	NA	0.8	1.4	NA	NA	NA	NA	0.2	5.9	47.5	NA	NA	NA	NA	57.4	NA	NA	NA	NA	NA	NA	NA	NA	NA	NA	NA	NA	NA	NA	NA	NA	NA
Sterna paradisaea	9.3	Charadriidae	Laridae	10120	F	AHY	NA	NA	NA	2.2	0.7	NA	NA	NA	1	1.6	NA	NA	NA	NA	0.2	5.7	54.4	56.8	NA	3.1	NA	66.4	NA	NA	NA	NA	NA	NA	NA	NA	NA	NA	NA	NA	NA	NA	NA	NA	NA
Sterna paradisaea	9.3	Charadriidae	Laridae	17291	F	AHY	99.5	NA	NA	2.8	0.5	NA	NA	NA	0.7	1.3	NA	NA	NA	NA	0.1	5.6	46.4	50.2	NA	3.1	NA	58.5	NA	NA	NA	NA	NA	NA	NA	NA	NA	NA	NA	NA	NA	NA	NA	NA	NA
Sterna paradisaea	9.3	Charadriidae	Laridae	23314	M	AHY	99	NA	NA	3.3	0.6	NA	NA	NA	0.8	1.5	NA	NA	NA	NA	0.2	6.6	43.9	52.5	NA	3.3	NA	59.5	NA	NA	NA	NA	NA	NA	NA	NA	NA	NA	NA	NA	NA	NA	NA	NA	NA
Sterna paradisaea	9.3	Charadriidae	Laridae	23578	M	AHY	110	NA	NA	2	0.4	NA	NA	NA	0.7	1.1	NA	NA	NA	NA	0.2	4.5	46.7	52.3	NA	3.2	2.4	60.3	NA	NA	NA	NA	NA	NA	NA	NA	NA	NA	NA	NA	NA	NA	NA	NA	NA
Sterna paradisaea	9.3	Charadriidae	Laridae	17288	?	AHY	102	NA	NA	3	0.6	NA	NA	NA	0.8	1.4	NA	NA	NA	NA	0.2	6.2	45.2	52.7	NA	3	NA	60.4	NA	NA	NA	NA	NA	NA	NA	NA	NA	NA	NA	NA	NA	NA	NA	NA	NA
Strix nebulosa	12	Strigiformes	Strigiformes	10166	F	AHY	NA	6.4	22.2	28.6	4	4.2	1.8	2.2	8.2	13.5	4.3	5.5	2.5	3.6	16.3	88.2	30.6	128.1	NA	8.8	7	132.7	NA	6.6	5.9	130.7	NA	4.7	3.7	60.5	NA	80.4	NA	6.8	111.9	NA	52.6	NA	1
Strix nebulosa	12	Strigiformes	Strigiformes	17386	F	AHY	1256	7	24.5	31.5	5.6	NA	1.8	2.2	4	9.6	4.9	6.3	2.7	3.2	17.1	84.9	22.6	130.4	0.6	9.1	7.6	NA	0.8	6.9	6.7	NA	0.6	4.3	3.8	62.6	NA	86.5	NA	7.6	117.8	NA	55.3	NA	NA
Strix nebulosa	12	Strigiformes	Strigiformes	17695	F	AHY	1182	7.6	23.5	31.1	5.4	3.9	1.8	2.1	7.8	13.2	4.9	6	2.7	2.6	16.2	89.9	29.4	135.9	NA	9.3	7.2	146.5	NA	6.2	5.2	140.8	NA	4.2	3.3	66.3	NA	90.6	NA	6.9	120.9	NA	56.7	NA	0.9
Strix nebulosa	12	Strigiformes	Strigiformes	23269	F	AHY	1272.8	6.6	21.2	27.8	4.8	3.8	1.6	2.4	7.8	12.6	4.8	6	2.3	5	18.1	89.2	28.3	131.3	NA	9.1	7.5	143.5	NA	6.8	5.7	136.9	NA	4.3	3.6	62.4	NA	89.2	NA	6.5	121.9	NA	58.4	NA	0.9
Strix nebulosa	12	Strigiformes	Strigiformes	16246	M	AHY	835.2	5.3	18.6	23.9	3.9	3.45	1.5	1.75	6.7	10.65	3.4	4.25	1.9	2.2	11.9	69	30.9	127	NA	8.9	7.4	133.2	NA	6.6	5.8	129.6	NA	5	3.7	59.7	NA	80.7	0.7	6.9	113.5	NA	54	NA	1	Bracketed weight
Strix nebulosa	12	Strigiformes	Strigiformes	17294	M	AHY	799.4	6.2	18	24.2	4	4.7	1.6	1.7	8	12	3.45	4.3	1.8	2	11.7	71.6	33.5	130.5	0.6	8.9	7	135.8	NA	6.5	5.8	133.3	NA	4.6	3.6	62.9	0.7	81.6	NA	7	111.5	NA	53.1	NA	1	Wing badly damaged, measured pieced together CMC and Humerus
Strix nebulosa	12	Strigiformes	Strigiformes	22432	M	AHY	868	6.7	16.4	23.1	NA	4.2	1.5	2	7.7	7.7	3.5	4.4	1.9	2.1	11.9	62.3	24.7	NA	0.7	8.4	6.7	138.4	0.6	6.4	5.3	132	NA	3.9	3.4	62.2	NA	87.7	NA	6.7	116	0.7	54.9	NA	NA
Strix nebulosa	12	Strigiformes	Strigiformes	22434	M	AHY	543	5.8	17.9	23.7	4.3	3	1.3	1.5	5.8	10.1	2.5	3.5	1.6	3.6	11.2	66.3	30.5	128.6	NA	8.1	6.5	139.8	NA	6.4	6.1	134.4	NA	4.1	3.3	61.6	NA	85.2	0.8	6.2	117.8	NA	53.5	NA	0.9
Strix nebulosa	12	Strigiformes	Strigiformes	23164	?	AHY	NA	7.3	NA	7.3	4.8	5.5	1.8	2.2	9.5	14.3	4.2	5.6	2.5	4.4	16.7	69.3	41.3	131.3	NA	9.3	7.2	142.7	NA	7	6.2	136.3	NA	4.1	3.3	66.6	NA	87.8	NA	7.5	118.9	NA	56.6	NA	0.9
Strix nebulosa	13	Strigiformes	Strigiformes	22433	M	HY	693	5.5	14.9	20.4	3.6	3.5	1.5	1.4	6.4	10	3	3.6	1.6	3.5	11.7	63.8	31.3	126		8.2	6.7	135.1		6.1	5.5	128.7		4.1	3.5	59.8		83.6		6.5	113.6
Strix nebulosa	14	Strigiformes	Strigiformes	23555	?	HY	735	4.2	14	18.2	3.4		1.3	1.6	2.9	6.3	3.4	4.1	2	1	10.5	51.8	24.3243		0.61				0.47	6.11	5.4			4.17	3.33	60.99	0.64	83.33	0.92	6.1	114.52	0.86
Strix occidentalis	12	Strigiformes	Strigiformes	18598	F	AHY	591.2	4.7	10.4	15.1	3.1	1.9	0.9	0.9	3.7	6.8	2.1	2.9	1.3	3	9.3	47.3	28.8	103	NA	7	5.3	113.4	NA	5.2	4.5	108.6	NA	3.7	3	51.8	NA	69.3	NA	5.6	98.6	NA	56.4	NA	0.9
Strix varia	12	Strigiformes	Strigiformes	19540	F	AHY	451	5.8	14.7	20.5	3	2	1	1	4	7	1.9	2.9	1.7	2.8	9.2	52.9	26.5	107.7	NA	7.3	6.8	117.4	NA	5.8	5.2	111.2	NA	3.8	2.8	52.4	NA	73.7	NA	5.8	107.7	NA	57.5	NA	0.9
Strix varia	12	Strigiformes	Strigiformes	19543	F	AHY	754	5.6	14.5	20.1	3	2.2	1	1.2	4.4	7.6	2.7	3.6	1.8	2.3	10.4	56.1	27.1	102.9	NA	7	5.8	112.6	NA	5.6	4.7	106.8	NA	3.4	3	50.5	NA	72.8	NA	6.3	103.3	NA	55.3	NA	0.9
Strix varia	12	Strigiformes	Strigiformes	19937	F	AHY	821.5	6	14.9	20.9	3	2.6	1.2	1.2	5	8.1	2.8	3.5	1.7	2.2	10.4	57.9	28	110.3	0.6	7.1	5.9	117.6	NA	6	5.6	111.7	NA	3.8	3.1	52.1	NA	75.4	NA	6.5	103.2	NA	54.7	NA	0.9
Strix varia	12	Strigiformes	Strigiformes	22125	F	AHY	739.3	6.7	13.2	19.9	3.3	2.8	1.2	1.3	5.2	8.4	2.4	3.6	1.8	3.5	10.7	58.1	28.9	109.2	NA	7.2	6.1	118.9	NA	5.6	5.3	113.6	NA	3.9	3	53.7	NA	75.2	NA	6.6	106.8	NA	56.5	0.7	0.9
Strix varia	12	Strigiformes	Strigiformes	22745	F	AHY	773	6.9	14.3	21.2	3.1	3	1.2	1.4	5.6	8.6	2.8	3.8	1.8	2.6	10.8	60	28.7	109.9	0.7	7.5	6.4	117.8	NA	5.7	5.2	112.7	NA	3.7	3.3	53	NA	75.4	NA	6	107.5	NA	55.3	NA	0.9
Strix varia	12	Strigiformes	Strigiformes	22746	F	AHY	720	5.8	15.7	21.5	3.3	2.5	1.2	1.2	4.9	8.3	2.4	3.4	2	2.7	10.5	59	28.1	106.1	0.7	7.6	6.5	114.9	NA	5.8	5.4	108.4	NA	3.4	3.1	50.9	NA	74.6	NA	6.5	104.9	NA	55.9	NA	0.9
Strix varia	12	Strigiformes	Strigiformes	23015	F	AHY	856.9	6.5	15.2	21.7	3.2	2.3	1.1	1.2	4.6	7.8	3	3.9	1.7	2.9	11.5	60.3	25.9	109.6	NA	7.3	6.2	120.6	NA	5.7	5.2	114.6	NA	3.8	2.9	54.8	NA	75.9	NA	6.3	105.4	NA	56.5	NA	0.9
Strix varia	12	Strigiformes	Strigiformes	23556	F	AHY	684	6.5	13.8	20.3	3	3	1.3	1.5	5.7	8.7	2.4	3.9	3.4	1.8	9.9	57.4	30.3	NA	0.6	7.4	6.4	113.5	NA	5.8	5.2	107.9	NA	3.8	3.2	53.6	NA	74.4	NA	6.1	102.5	NA	55.1	NA	NA
Strix varia	12	Strigiformes	Strigiformes	17387	F	AHY	741.1	7.1	14.9	22	3.1	2.9	1.1	1.3	5.3	8.4	3	4.1	1.8	2.1	11	60.8	27.6	106.3	NA	7.7	6.5	109.9	NA	6.1	5.7	109	NA	4.4	3.4	50.7	NA	71.1	NA	6.9	100.1	NA	54.2	NA	1
Strix varia	12	Strigiformes	Strigiformes	23412	F	AHY	791	5.5	13.2	18.7	2.7	2.2	0.9	1	4.1	6.8	2.1	2.8	1.5	3.5	9.9	52.1	26.1	104.8	0.8	6.9	6	108.4	NA	5.4	4.8	106.7	NA	3.2	3.1	48.7	NA	68.5	NA	5.9	96.1	NA	54	NA	1
Strix varia	12	Strigiformes	Strigiformes	19542	F	AHY	655	5	11.6	16.6	2.5	2.3	0.8	1.1	4.2	6.9	1.9	2.4	1.4	2.1	7.8	46	30	102.4	0.5	7	5.9	110.5	NA	5.5	4.8	105.5	NA	3.7	2.9	50.6	0.7	67.8	NA	6	95.2	0.6	50.4	NA	0.9	TT broken, small part of shaft missing
Strix varia	12	Strigiformes	Strigiformes	17323	M	AHY	642	4.3	11.1	15.4	2.6	NA	1	0.9	1.9	4.5	2.1	2.8	1.3	NA	NA	NA	NA	102	NA	7	6.2	NA	0.5	5.6	4.9	106.1	NA	3.9	3	48.9	NA	68.9	NA	5.7	99.1	NA	54.7	NA	NA	Ulna broken, incomplete, type case
Strix varia	12	Strigiformes	Strigiformes	17324	M	AHY	724.4	5.1	12.5	17.6	2.7	2.3	1.1	1.1	4.5	7.2	2.3	3	1.5	1.7	8.4	48.8	29.5	104.8	NA	7	6.1	111.7	NA	5.3	4.9	106.9	NA	3.5	2.9	52.5	NA	73	NA	5.7	102.3	NA	54.5	NA	0.9
Strix varia	12	Strigiformes	Strigiformes	19496	M	AHY	423.1	4.5	10.3	14.8	2.3	1.4	0.7	0.8	2.9	5.4	1.3	2	1.3	1.3	5.9	37.4	28.9	101.3	0.6	6.7	6.1	109.7	NA	5.2	4.8	105.3	NA	3.7	3	51.2	NA	71.2	NA	5.6	99.8	NA	56.1	NA	0.9
Strix varia	12	Strigiformes	Strigiformes	22429	M	AHY	694	5.8	10.8	16.6	2.5	1.8	0.9	0.9	3.5	6	2	2.6	1.4	2.2	8.4	45.4	26.4	100.9	0.6	6.6	5.7	106.9	NA	5.2	4.6	102.1	NA	5.5	2.7	48.8	NA	70.3	NA	5.4	96.6	NA	53.3	NA	0.9
Strix varia	12	Strigiformes	Strigiformes	23782	M	AHY	649	4.3	11.2	15.5	2.5	2.1	1	1.2	4.2	6.7	1.3	2.6	1.5	2.8	NA	NA	NA	101.7	0.6	7	5.9	110.1	NA	4.8	4.4	104.5	NA	3.6	2.7	49.5	NA	NA	0.6	NA	NA	0.5	53.9	NA	0.9
Strix varia	12	Strigiformes	Strigiformes	22430	?	AHY	783	5.4	13.3	18.7	2.8	2.1	1	1.2	4.3	7.1	2.6	3.4	1.7	2.5	10.1	53.1	26.7	105.1	NA	7.2	6.1	112.6	NA	5.6	5.3	102	NA	4	3.8	51.5	NA	73.5	NA	6	102.7	NA	53.9	NA	0.9
Strix varia	12	Strigiformes	Strigiformes	22431	?	AHY	439	4.3	12.5	16.8	2.7	1.8	0.9	1.1	3.8	6.5	1.4	2.6	1.6	2.2	7.9	45.6	28.5	105.8	NA	7.4	6.5	112.5	NA	5.7	5.3	106.8	NA	3.5	3.1	51.1	NA	71.2	NA	6.5	102.9	NA	55	0.8	0.9
Strix varia	12	Strigiformes	Strigiformes	23424	?	AHY	NA	5.9	15.4	21.3	3.3	2.2	1	1.2	4.4	7.7	1.9	3	1.7	2.2	8.8	54.3	28.4	108.7	NA	7.4	6.1	115.6	NA	5.3	5.2	109.5	NA	3.7	2.9	54.2	NA	75.4	NA	6	103.6	NA	54.5	NA	0.9
Strix varia	12	Strigiformes	Strigiformes	22544	?	AHY	NA	5	12.7	17.7	2.2	2.4	0.9	1.1	4.4	6.7	2.1	2.9	1.3	1.6	7.8	46.7	28.7	103	0.8	6.9	5.7	107.3	0.4	5.4	4.7	105.1	0.4	3.5	3	47.9	NA	68.4	NA	5.8	98	NA	53.9	0.5	1
Strix varia	12	Strigiformes	Strigiformes	22744	?	AHY	601	4.9	10.3	15.2	2.5	2	0.9	0.9	3.8	6.4	1.9	2.5	1.3	1.3	7	42	30.5	105.1	0.7	6.9	6.1	112.5	NA	5.1	4.6	108.6	NA	3.9	2.9	50.3	NA	67.8	NA	5.8	96.2	NA	53.4	NA	0.9	Specimen Identified using data (n=19) and skull morphology
Strix varia	13	Strigiformes	Strigiformes	22342	F	HY	628.9	4.7	12.7	17.4	2.6	1.9	0.9	2.3	5.1	7.7	2.1	2.9	1.4	2.2	7.2	47.2	32.6	106.7	0.5	7.4	6.2	116.2		5.3	5.1	110.9		3.6	2.9	52.9		74.3		6.1	105.9		57
Sula sula	5	Pelecaniformes	Pelecaniformes	23425	?	AHY	NA	9.6	23.5	33.1	6.8	4.6	1.9	1.9	8.4	15.1	0.7	1	0.5	0.8	2.9	69.1	43.7	165	NA	8.6	6.5	181	NA	7	6.9	181	NA	4.1	4.1	71.4	NA	46.8	NA	6.1	67	NA	36	NA	0.9
Surnia ulula	12	Strigiformes	Strigiformes	17397	M	AHY	278.8	NA	NA	8.2	0.9	NA	NA	NA	1.5	2.4	NA	NA	NA	NA	2.5	18	26.7	67.2	NA	4.6	4.1	75.1	NA	4	3.4	NA	0.6	2.4	2.1	NA	NA	NA	NA	NA	NA	NA	NA	NA	NA
Surnia ulula	12	Strigiformes	Strigiformes	17888	M	AHY	228.4	NA	NA	8	0.8	NA	NA	NA	1.4	2.2	NA	NA	NA	NA	1.7	15.8	27.8	NA	NA	4.8	4.1	75.9	NA	3.8	3.5	72.5	NA	2.5	2.3	NA	NA	NA	NA	NA	NA	NA	NA	NA	NA
Surnia ulula	12	Strigiformes	Strigiformes	23592	M	AHY	NA	NA	NA	10.2	0.8	NA	NA	NA	1.5	2.3	NA	NA	NA	NA	2	18.6	24.2	67.3	NA	4.9	4.4	76	NA	3.7	3.3	73.7	NA	2.3	2.1	NA	NA	NA	NA	NA	NA	NA	NA	NA	NA
Surnia ulula	12	Strigiformes	Strigiformes	19959	?	AHY	289.5	NA	NA	10.1	1.1	NA	NA	NA	1.7	2.8	NA	NA	NA	NA	2.4	20.4	27	68.2	NA	5.5	4.7	78.6	NA	4.2	4	75	NA	3	2.4	NA	NA	NA	NA	NA	NA	NA	NA	NA	NA
Surnia ulula	12	Strigiformes	Strigiformes	22330	?	AHY	NA	NA	NA	9.8	1	NA	NA	NA	1.7	2.7	NA	NA	NA	NA	2.4	20	27	66.7	NA	4.7	4.3	77	NA	4	3.6	73.8	NA	2.5	2.3	NA	NA	NA	NA	NA	NA	NA	NA	NA	NA
Tringa flavipes	9.1	Charadriidae	Scolopacidae	17448	F	AHY	86.4	NA	NA	1.9	0.4	NA	NA	NA	0.5	0.8	NA	NA	NA	NA	0.6	4.7	34	41.3	NA	2.7	NA	NA	NA	NA	NA	NA	NA	NA	NA	NA	NA	NA	NA	NA	NA	NA	NA	NA	NA
Tringa flavipes	9.1	Charadriidae	Scolopacidae	17447	F	AHY	82.8	NA	NA	2.1	0.3	NA	NA	NA	0.5	0.8	NA	NA	NA	NA	0.5	4.7	34.4	38.6	NA	2.9	NA	42.7	NA	NA	NA	NA	NA	NA	NA	NA	NA	NA	NA	NA	NA	NA	NA	NA	NA
Tringa flavipes	9.1	Charadriidae	Scolopacidae	17446	M	AHY	83.1	NA	NA	1.9	0.4	NA	NA	NA	0.6	1	NA	NA	NA	NA	0.6	5.1	39.2	42.6	NA	2.8	NA	46.4	NA	NA	NA	NA	NA	NA	NA	NA	NA	NA	NA	NA	NA	NA	NA	NA	NA
Tringa flavipes	9.1	Charadriidae	Scolopacidae	17649	M	AHY	83.9	NA	NA	2	0.2	NA	NA	NA	0.4	0.7	NA	NA	NA	NA	0.6	4.6	30.4	40.6	NA	2.7	NA	43.9	NA	NA	NA	NA	NA	NA	NA	NA	NA	NA	NA	NA	NA	NA	NA	NA	NA
Tringa incana	9.1	Charadriidae	Scolopacidae	23853	F	AHY	112	NA	NA	2.7	0.4	NA	NA	NA	0.6	1.1	NA	NA	NA	NA	0.6	6	35	41.6	NA	2.8	NA	44.3	NA	NA	NA	NA	NA	NA	NA	NA	NA	NA	NA	NA	NA	NA	NA	NA	NA
Tringa melanoleuca	9.1	Charadriidae	Scolopacidae	17007	M	AHY	177	NA	NA	4.4	0.7	NA	NA	NA	0.9	1.7	NA	NA	NA	NA	1.1	10	34	52.1	NA	3.5	NA	56.8	NA	NA	NA	NA	NA	NA	NA	NA	NA	NA	NA	NA	NA	NA	NA	NA	NA
Tringa melanoleuca	9.1	Charadriidae	Scolopacidae	16990	M	AHY	NA	NA	NA	3.5	0.6	NA	NA	NA	0.8	1.4	NA	NA	NA	NA	0.9	8.1	34.6	50.4	NA	3.2	NA	53.2	NA	NA	NA	NA	NA	NA	NA	NA	NA	NA	NA	NA	NA	NA	NA	NA	NA
Tyto alba	12	Strigiformes	Strigiformes	17328	F	AHY	349	3.5	8.3	11.8	1.9	1.9	0.6	0.8	3.3	5.4	1.2	2.3	1.4	1.5	6.4	35.4	30.5	99.5	0.6	6.3	5.5	111.7	NA	4.6	4.1	106.3	NA	2.6	2.2	49.9	NA	59.7	NA	5.2	101.7	NA	71.2	NA	0.9
Tyto alba	12	Strigiformes	Strigiformes	17533	F	AHY	523.9	3.7	9.1	12.8	2.1	2.1	0.7	1	3.8	6	1.5	2.6	1.6	1.6	7.4	39.6	30.3	103.6	NA	6.4	6	116.8	NA	4.6	4.1	112.3	NA	2.5	2.4	52.4	NA	60.2	NA	5.1	106.1	NA	75.9	NA	0.9
Tyto alba	12	Strigiformes	Strigiformes	18432	F	AHY	268	4	9.5	13.5	2.2	1.7	0.7	0.9	3.3	5.4	1.1	2.2	1.5	1.5	6.3	36.9	29.3	101.5	NA	6.2	5.7	114.5	NA	4.7	4.1	109.8	NA	2.6	2.3	51.5	NA	61.5	NA	5	105.4	NA	74.3	NA	0.9
Tyto alba	12	Strigiformes	Strigiformes	22419	F	AHY	540	4.3	10.8	15.1	2.2	2	0.7	1.2	3.9	6.1	1.6	2.9	1.9	1.8	8.1	43.5	28	99.7	NA	6.4	6.2	113.4	NA	5.1	4.8	109.5	0.5	3.2	2.6	52.8	NA	61.2	NA	5.3	103.7	NA	75.6	NA	0.9	Was marked as a Barred owl, but identified as Barn owl by skull morphology
Tyto alba	12	Strigiformes	Strigiformes	22420	F	AHY	538	3.8	10	13.8	2.2	1.7	0.7	1	3.3	5.5	1.6	2.8	1.8	1.8	7.9	40.5	27.2	101.9	NA	6.4	5.6	116.4	NA	4.7	4.2	110.9	NA	3	2.6	52.6	NA	61.8	NA	5.2	107.5	NA	77	NA	0.9
Tyto alba	12	Strigiformes	Strigiformes	23272	F	AHY	473.6	5	9.3	14.3	2.1	2.2	0.8	1.1	4	6.1	1.6	2.9	1.9	1.8	8.1	42.6	28.6	100.1	NA	6.5	6	113.8	NA	4.7	4.1	109.7	NA	3.1	2.3	51.6	0.6	57.7	NA	5.3	102.2	NA	73	NA	0.9
Tyto alba	12	Strigiformes	Strigiformes	23503	F	AHY	318	3.7	9.2	12.9	2.2	1.5	0.6	1	3.1	5.3	1.1	2.1	1.5	1.7	6.2	35.9	29.5	101	0.5	6.7	6	115	NA	4.9	4.4	110.6	NA	3	2.6	50	NA	56.9	NA	5.1	102.4	NA	72	NA	0.9
Tyto alba	12	Strigiformes	Strigiformes	9967	M	AHY	NA	3.8	8.4	12.2	1.8	1.8	0.7	0.9	3.3	4.9	1.4	2.4	1.3	1.5	6.5	35	28	96.1	NA	6.5	5.8	108.1	NA	4.7	4.2	103.3	NA	2.6	2.4	49.3	NA	59.6	NA	5.1	102.2	NA	74	NA	0.9
Tyto alba	12	Strigiformes	Strigiformes	17293	M	AHY	340	3.1	7.1	10.2	1.6	1.1	0.4	0.6	2.1	3.8	1	1.8	1.3	1.4	5.6	29	26.2	94.2	NA	6	5.4	104.6	NA	4.2	4	99.8	NA	2.6	2.2	48.5	NA	59.1	NA	4.9	100.5	NA	73.3	NA	0.9
Tyto alba	12	Strigiformes	Strigiformes	10803	?	AHY	NA	3.3	9.3	12.6	1.8	1.8	0.6	0.9	3.3	5.1	1.6	2.6	1.8	1.7	7.8	38.4	26.6	98.2	NA	6.6	6	109.6	0.3	4.6	4.3	105.3	NA	2.6	2.3	50.5	NA	60.8	NA	4.7	102.9	0.6	75.2	NA	0.9
Tyto alba	12	Strigiformes	Strigiformes	18434	?	AHY	348	4.5	9.5	14	2.3	1.7	0.7	1	3.3	5.5	1.1	2.3	1.9	1.7	7	38.9	28.3	103.5	NA	6.5	5.7	117.2	NA	4.7	4.3	112.1	NA	3	2.4	53.2	NA	62.1	NA	5.3	109.1	NA	75.3	NA	0.9
Tyto alba	12	Strigiformes	Strigiformes	19921	?	AHY	317	3.7	9.4	13.1	2.2	1.6	0.6	0.7	2.9	5.1	1.2	2.2	1.7	1.5	6.6	36.5	27.9	102.2	NA	6.4	6	117.2	NA	4.6	4.4	111.7	NA	2.8	2.4	54.1	NA	60.5	NA	5.1	104.7	NA	74.6	NA	0.9
Tyto alba	12	Strigiformes	Strigiformes	23271	?	AHY	NA	3.4	7.6	11	1.9	1.4	0.6	0.8	2.7	4.5	0.9	1.7	1.3	1.3	5.4	30.7	29	100.5	NA	6.4	5.8	114.7	NA	4.6	4.3	110	NA	2.7	2.3	52.8	NA	60.5	NA	4.9	104.9	NA	76.1	NA	0.9
Tyto alba	12	Strigiformes	Strigiformes	23553	?	AHY	NA	3.5	8.3	11.8	1.9	1.7	0.6	1	3.2	5.1	1.3	2.3	1.6	1.7	6.9	35.7	28.6	98.3	NA	5.9	5.5	111.8	NA	4.4	4	107.8	NA	2.9	2.2	50.6	NA	56.1	NA	4.9	101.7	0.8	73.4	NA	0.9
Tyto alba	13	Strigiformes	Strigiformes	22682	M	?	182	3.3	7.6	10.9	1.8	1.3	0.5	0.8	2.6	4.5	1.1	1.9	1.6	1.5	6.1	32.1	28	97.1		6.8	6.4	110.5		4.8	4.4	105.6		2.9	2.5	50.2		57.2		5.4	100.8
Uria aalge	9.2	Charadriidae	Alcidae	19236	F	AHY	740.1	6.4	22.4	28.8	3.7	1.5	0.6	1.1	3.2	6.9	0.9	1.7	0.6	0.5	3.7	50	27.6	85.5	NA	8	4.2	66.2	NA	5.9	4	63.8	NA	3.9	2.5	44	NA	47.2	NA	4.8	87.9	NA	38.9	NA	1.3
Uria aalge	9.2	Charadriidae	Alcidae	19406	F	AHY	654	5.6	22.2	27.8	3.5	1.6	0.6	0.9	3.1	6.6	0.9	1.5	0.5	0.2	3.1	47.1	28	87.2	NA	7.3	3.7	67.1	NA	5.7	3.7	63.9	NA	3.3	2.6	43.6	NA	47.3	NA	5	86.8	1.1	39.4	NA	1.3
Uria aalge	9.2	Charadriidae	Alcidae	19411	F	AHY	1037.5	5.2	23.5	28.7	3.6	1.3	0.6	1	2.9	6.5	1	1.6	0.6	0.6	3.8	49.3	26.4	88.7	NA	7.6	3.9	66.9	NA	6.1	3.9	64.3	NA	3.8	2.5	45.5	NA	50.1	NA	4.8	85.8	NA	38.4	NA	1.3
Uria aalge	9.2	Charadriidae	Alcidae	19412	F	AHY	1196	5.5	26.9	32.4	3.9	1.5	0.6	1	3.1	7	1	1.7	0.6	0.5	3.8	54	25.9	91.4	NA	8	4.1	68.3	NA	6.6	4.2	65.2	NA	3.8	2.8	46.2	NA	50.5	NA	5.1	89.8	NA	39.4	NA	1.3
Uria aalge	9.2	Charadriidae	Alcidae	22062	F	AHY	1074	6.8	29.1	35.9	4.3	1.9	0.7	1.3	3.9	8.2	0.9	1.5	0.5	0.3	3.2	58.7	27.9	88.3	NA	7.3	4.4	68.3	NA	6	4.3	66.1	NA	3.8	2.9	45.2	NA	46.6	NA	5.1	81.7	NA	36.4	NA	1.3
Uria aalge	9.2	Charadriidae	Alcidae	20063	M	AHY	667.7	6.6	27	33.6	4	1.6	0.7	1	3.3	7.3	0.9	1.7	0.6	0.5	3.7	55.6	26.3	89.9	NA	8.1	4.2	68.6	NA	6.3	4.1	64.7	NA	3.9	2.9	44.9	NA	49.2	NA	4.8	87.1	NA	39.5	NA	1.3
Uria aalge	9.2	Charadriidae	Alcidae	22318	M	AHY	535.4	4.7	22.9	27.6	3.5	1.5	0.5	0.9	2.9	6.4	0.8	1.3	0.5	0.5	3.1	46.6	27.5	83.9	NA	7.8	4.2	63.4	NA	5.8	3.8	61.5	NA	3.6	2.4	42.9	NA	45.8	NA	4.7	84	NA	36.4	NA	1.3
Uria aalge	9.2	Charadriidae	Alcidae	17356	?	AHY	986	5.4	23.6	29	3.4	1.6	0.6	0.9	3	6.4	0.9	1.5	0.5	0.7	3.6	49	26.1	86.5	NA	7.3	3.9	66.6	NA	5.7	3.6	63.9	NA	3.4	2.5	43.9	NA	48.1	NA	4.8	86.4	NA	37.3	NA	1.3
Uria aalge	10.2	Charadriidae	Alcidae	19234	F	HY	349.1	2	10.4	12.4	1.7	0.6	0.3	0.4	1.3	3	0.4	0.8	0.2	0.1	1.6	21.6	27.8	79.5		6.5	3.3	57.7		5	3	57.7		2.8	2	40.3		43.7		4.2	78.7
Uria aalge	11.2	Charadriidae	Alcidae	18233	M	HY	452.3	3	19.3	22.3	2.85	1.2	0.5	0.8	2.5	5.35	0.8	1.3	0.5	0.4	3	39	27.4359	85		7.37	3.66	64.25		5.98	3.74	61.72		3.24	2.5	42.46		46.95		4.66	83.79
Uria aalge	12.2	Charadriidae	Alcidae	23504	?	HY?	654	4.7	24.1	28.8	3.8	1.6	0.6	1	3.2	7	0.8	1.5	0.5	0.5	3.3	49.4	28.3401	88.01		7.51	4.03	67.42		6.29	3.87	65.21		3.79	2.5	45.36		48.71		4.85	88.43
